# Supplementary material for: Clinical characteristics and prognostic analysis of patients with herpesvirus meningitis/encephalitis based on cerebrospinal fluid mNGS positivity
Source: Front Neurol. 2026 May 14;17:1808867. doi: 10.3389/fneur.2026.1808867 (PMC13217395; doi:10.3389/fneur.2026.1808867)
Supplement: Supplementary file 1 [file Data_Sheet_1.xlsx]

## Sheet: 二元logistic分析
病案号	次数	性别	性别赋值	年龄		住院天数	主要诊断疾病名称	疾病名称	手术名称	入院时间	发病至入院时间	首次腰穿距发病时间	腰穿日期首次	腰穿第二次	腰穿第三次	腰穿第四次	预后赋值	预后	免疫抑制赋值	免疫抑制	糖尿病	抗病毒治疗	抗病毒开始时间新	抗病毒开始时间	抗病毒开始时间（病程第X天）	出院3月mRS评分	病原学类型赋值	病原学	序列数	共病	诊断	脑病症状	脑膜刺激征	颅高压症状	颅压	发热	呼吸道症状	肺部感染	CRP	PCT	白细胞介素6	乳酸	血沉	脑脊液白细胞数	单核/多核为主	蛋白定性	脑脊液蛋白	糖
1139397	1	女	2	57		32	病毒性脑炎	病毒性脑炎	腰椎穿刺术	2023-12-17	2	48小时后	2023-12-18	2023-12-25	2023-12-29	2024-01-05	1	2	0	1	1	1	1	2	8-24小时	继发性癫痫，原有认知减退，怕金色综合征	4	人类疱疹病毒4型（EBV）	53008条	脑梗死，痛风，8月前大脑镰脑膜瘤手术，术后继发性癫痫	病毒性脑炎	是	阴性	无	140	否	否							45	单核100	阳性	0.523	2.47
1177201	1	女	2	49		10	病毒性脑膜炎	病毒性脑膜炎	腰椎穿刺术	2023-12-04	6		2023-12-04				0	1	0	1	1	1	1	1	8小时内		4	人疱疹病毒4型		口唇疱疹	病毒性脑膜炎		阳性	有	280	是	否	双侧少许胸腔积液，头曲抗感染	55.19	0.337	20.9	1.6		78	单核64.1	弱阳性	0.326	2.81
293831	2	女	2	53		23	病毒性脑炎	病毒性脑炎	骨髓活组织检查	2022-08-30	4		2022-08-31	2022-09-17			0	1	0	1	1	1	2	4	48小时后	无特殊	2	单纯疱疹病毒2型（HSV-2），疱疹病毒4型	2415（67.84%)；人疱疹病毒4型（EBV）,检出序列（相对丰度）8（0.22%)		病毒性脑炎（HSV-2型感染）		阴性	有	170	是	否							244	单核96.4	阳性	0.465	4.11
447679	2	男	1	38		6	病毒性脑膜炎	病毒性脑膜炎	腰椎穿刺术	2023-10-16外院	10		2023-10-16外院	2023/10/26本院			0	1	0	1	1	1	2	4	48小时后，有肺部感染，同时抗感染	出院后长期咳嗽3月	3	人类疱疹病毒3型	4099条				阴性	有	250	是	是		阴性	阴性	阴性	2.93		144	多核77.7	阴性	0.375	3.09
603406	6	男	1	57		20	病毒性脑炎	病毒性脑炎	腰椎穿刺术	2022-12-22	1		2022-12-23				1	2	1	2	1	1	1	2	8-24小时，合并肺部感染，抗感染治疗	继发性癫痫	4	人类疱疹病毒4型（EBV）	1	脑梗死、脑出血、高血压病、继发性癫痫、皮肌炎（抗SAE1抗体相关）、ANCA相关性血管炎待排	继发性癫痫，病毒性脑炎	继发性癫痫意识模糊、违拗、大喊大叫	阴性	无	160	是	是	是	14.81	2.99	278.5	3.41		1		阴性	0.199	3.39
919435	2	男	1	37		11	病毒性脑炎，其他特指的	病毒性脑炎，其他特指的	腰椎穿刺术	2019-11-14	5		2019-11-14	2019-11-18			0	1	0	1	1	1	1	2	8-24小时	无特殊	3	人类α疱疹病毒3型（VZV）	63976	皮肤疱疹病毒感染			阳性	有	205	是	否		阴性	阴性	阴性	阴性		573	单核94.4	阳性	2.278	1.65
929881	4	男	1	21		4	病毒性脑炎	病毒性脑炎	腰椎穿刺术	2022-06-19	2		2022-06-19				0	1	1	2	1	1	1	2	8-24小时		7	人类疱疹病毒7型，庚型肝炎病毒	庚型肝炎病毒，序列数336；玫瑰疹病毒，序列数1；人类疱疹病毒，序列数1	慢性肾病CKD5期，肾移植后2年，服用激素、免疫抑制剂，肾性高血压		意识模糊（入院时）	阴性	有	＞330	有	是		91.49	1.99	26.84	1.7肾移植		12		阴性	0.193	3.31
945549	1	男	1	21		11	病毒性脑炎，其他特指的	病毒性脑炎，其他特指的	腰椎穿刺术	2020-05-23	14		2020-05-23				0	1	1	2	1	1	1	1	8小时内	无特殊	1	单纯疱疹病毒(Ⅰ+Ⅱ)IgM >3.50	HSV1 1221	强直性脊柱炎			阳性	有	235	有	是		17.36	0.12	6.22	阴性		176	单核98.3%	阳性	0.655	2.6
993785	3	女	2	27		8	病毒性脑炎	病毒性脑炎	腰椎穿刺术	2022-01-22	2		2022-01-23	2022-01-27			0	1	0	1	1	1	1	2	8-24小时	无特殊	2	HSV2	3412	2月前外阴疱疹感染 HSV-2阳性	生殖器疱疹		阴性	有	200	有	否		阴性					775	单核96.5%	阳性	0.68	2.09
617771	2	女	2	50		12	疱疹病毒性脑膜炎	疱疹病毒性脑膜炎	腰椎穿刺术	2022-07-29	3						0	1	0	1	1	1	1	2	8-24小时	无特殊	2	单纯疱疹病毒(Ⅰ+Ⅱ)IgM >3.50，单纯疱疹病毒2型（HSV-2），EB病毒阳性			单纯疱疹病毒性脑膜炎		阳性	有	285	有	否		阴性	阴性	阴性		阴性	251	单核型99.2%	阳性	0.625	3.51
1178809	1	女	2	21		3	颅内感染	颅内感染	腰椎穿刺术	2023-12-12	4		2023-12-12	2023.12.15	2023.12.25		0	1	0	1	1	1	2	3	24-48小时	无特殊	7	人类疱疹病毒7型（HHV-7）阳性	8	1年前乳腺纤维瘤手术			阳性	有	＞330	有	否		阴性	0.052	6.84		22	102	单核型97.0%	阳性	0.703	3.73
1012355	1	男	1	18		17	疱疹病毒性脑膜炎	疱疹病毒性脑膜炎	腰椎穿刺术	2021-06-17	7		2021-06-17	2021.6.25	2021.7.2		0	1	0	1	1	1	1	2	8-24小时	无特殊	3	水痘带状疱疹病毒3	11				阴性	有	＞330	有	否		阴性	阴性	阴性	阴性		552	单核型98.2%	弱阳性	0.671	2.86
1025044	2	女	2	27		16	疱疹病毒性脑膜炎	疱疹病毒性脑膜炎	腰椎穿刺术	2021-08-24	9		2021-08-24				0	1	0	1	1	1	1	1	8小时内	治愈	4	人疱疹病毒4型（EBV）	2	1月余前泌尿系感染			阴性	无	148	有	否		阴性	0.06				120	单核型99.2%	阳性	0.42	1.78
1090527	2	女	2	32		8	疱疹病毒性脑膜炎	疱疹病毒性脑膜炎	偏瘫肢体综合训练	2022-08-18	4		2022-08-18				1	2	0	1	1	1	2	4	48小时后	此次出现癫痫、肺部感染、气管切开、颅内出血。3月后转归：认知力稍下降，下肢肌力5-级	1	产后病毒性脑炎	单纯疱疹病毒 序列数 1182，人类疱疹病毒1型 1139	产褥期			阳性	有	＞330	有	是		5.53	0.05				560	单核型85%	阳性	1.395	3.18
1125560	1	男	1	32		9	疱疹病毒性脑膜炎	疱疹病毒性脑膜炎	腰椎穿刺术	2023-03-17	4		2023-03-17				0	1	0	1	1	1	1	1	8小时内	皮肤疱疹后神经痛	3	人类疱疹病毒3型（VZV）	3086条	左额部、眼部疱疹	左额部、眼部疱疹		阳性	无	145	有	否		阴性	阴性	阴性	阴性	阴性	270	单核型97.7%	弱阳性	0.505	3.03
1126318	1	女	2	30		11	疱疹病毒性脑膜炎	疱疹病毒性脑膜炎	腰椎穿刺术	2023-03-20	5		2023-03-20				0	1	0	1	1	1	1	1	8小时内	无特殊	3	人类疱疹病毒3型（VZV）	422条				阴性	有	255	有	有		阴性	阴性	阴性	阴性	阴性	237	单核型90.8%	阳性	0.785	3.25
1172372	1	女	2	36		15	疱疹病毒性脑膜炎	疱疹病毒性脑膜炎	腰椎穿刺术	2023-11-11	3		2023-11-11				0	1	0	1	1	1	1	2	8-24小时	未门诊随访，出院时无特殊	3	人类α疱疹病毒3型（VZV）	435条				阳性	有	300	有	无		阴性	阴性	阴性	阴性	阴性	183	单核型99.2%	弱阳性	0.49	4.18
1181267	1	女	2	27		8	疱疹病毒性脑膜炎	疱疹病毒性脑膜炎	腰椎穿刺术	2023-12-25	6		2023-12-25				0	1	0	1	1	1	2	3	24-48小时	无特殊	4	EB病毒	10	右侧口角疱疹			阴性	无	210	有	无		阴性	阴性	阴性	阴性	阴性	313	单核型99.2%	阳性	1.11	3.13
1188363	1	男	1	24		3	疱疹病毒性脑膜炎	疱疹病毒性脑膜炎	腰椎穿刺术	2024-01-28	7		2024-01-29				0	1	0	1	1	2	2	0	无	未门诊随访，出院时症状缓解	7	人类疱疹病毒7型（玫瑰病毒属）					阴性	无	160	有	有		80.1	0.069	43.35		阴性	6	单核型83.3%	阴性	0.53	2.69
617771	2	女	2	50		12	疱疹病毒性脑膜炎	疱疹病毒性脑膜炎	腰椎穿刺术	2022-07-29	3		2022-07-29				0	1	0	1	1	1	1	2	24-48小时	无后遗症	2	单纯疱疹病毒2型（HSV-2），EB病毒阳性					阴性	有	285	有	无		阴性	阴性	阴性	阴性	阴性	251	单核型99.2%	阳性	0.625	3.51
1014582	2	男	1	47		8	病毒性脑炎	病毒性脑炎	腰椎穿刺术	2024-01-12	7		2024-01-15				1	2	0	1	1	1	2	4	1.15心内转入入院48小时后抗病毒	继发性癫痫,认知轻度减退	1	巨细胞病毒、EB病毒、HSV-2阳性，nGS阴性	HSV1序列35				阴性	无	200	无	有		阴性	阴性	阴性	阴性	阴性	37	单核型100%	阴性	0.34	3.52
1187149	1	女	2	41		18	病毒性脑炎	病毒性脑炎	腰椎穿刺术	2024-01-22	20		2024-01-23				1	2	0	1	1	1	1	2	8-24小时	继发性癫痫	1	MRI单疱脑炎可能，临床癫痫发作			血EB病毒阳性		阴性	有	250	有	无		7.8	阴性	16.59	2.34		235	单核型96.6%	阳性	0.599	2.73
1194587	1	男	1	50		12	病毒性脑炎	病毒性脑炎	腰椎穿刺术	2024-03-06	10		2024-03-07				0	1	0	1	1	1	2	4	48小时后		1	HSM-1抗体阳性合并甲状腺术后甲减、代谢性脑病					阴性	无	100	无	无		阴性	阴性				20	单核型100%	弱阳性	0.514	3.44
1133155	3	男	1	64		12	疱疹病毒性脑膜炎	疱疹病毒性脑膜炎	腰椎穿刺术	2024-07-23	7		2024-07-25				0	1	0	1	2	1	1	1	8小时内		3	带状疱疹合并		糖尿病			阴性	无	157	无	无		7.74	0.077				20	单核型95%	若阳性	0.444	4.77
1177751	2	女	2	30		13	疱疹病毒性脑膜炎	疱疹病毒性脑膜炎	腰椎穿刺术	2024-03-11	4		2024-03-11				0	1	0	1	1	1	1	1	8小时内	无后遗症	7	人类疱疹病毒7型	56553	3月前流产，甲减，桥本甲状腺炎			阴性	有	280	有	无		阴性	阴性				377	0.985	阳性	1.883	2.61
1222032	1	男	1	29		3	疱疹病毒性脑膜炎	疱疹病毒性脑膜炎	腰椎穿刺术	2024-07-16	1		2024-07-16				0	1	0	1	1	1	1	1	8小时内		2	人类疱疹病毒2型		5月前人疱疹病毒2型，未规范诊治			阳性	有	310	有	无		阴性	0.091	9.203			171	单核型94.2%	阳性	0.911	4.24
990687	25	男	1	24		9	疱疹病毒性脑膜炎	疱疹病毒性脑膜炎	腰椎穿刺术	2024-09-14	5		2024-09-14				0	1	0	1	1	1	1	1	8小时内	无后遗症	3	合并左上肢带状疱疹，2021年有急淋病史		左室带状疱疹			阴性	有	195	有	无		阴性					111	单核型97.2%	阴性	0.755	3.24
1192923	1	男	1	31		26	疱疹病毒性脑炎	疱疹病毒性脑炎	腰椎穿刺术	2024-02-28	9		2024-02-28				1	2	0	1	1	1	1	1	8小时内	继发性癫痫	1	人类疱疹病毒I型，双肺炎症	127385	此次合并肺部感染，抗感染治疗，2022年甲状腺癌手术，甲减服药		癫痫持续状态，言语错乱	阳性	有	270	有	有		阴性	0.062	15.47	3.53		182	单核型95.6%	阳性	0.816	3.74
1200208	1	男	1	46		20	疱疹病毒性脑炎	疱疹病毒性脑炎	腰椎穿刺术	2024-04-02	1		2024-04-02				0	1	0	1	1	1	1	1	8小时内	复诊无特殊	1	巨细胞病毒IgM阳性，口唇疱疹		肺部感染，抗感染治疗		精神行为异常，言语错乱，记忆力减退，计算力下降，上肢肌力5-级	阳性	无	120	无	有		7.58	0.081	9.25	4.17		44	单核型95.4%	阳性	0.579	3.7
1201320	2	女	2	77		13	疱疹病毒性脑炎	疱疹病毒性脑炎	腰椎穿刺术	2024-06-27	2		2024-06-28				0	1	0	1	2	1	2	4	48小时后	原有记忆力差	1	人类疱疹病毒I型	10	糖尿病，肺部感染，轻度贫血，脑小血管病3级，AD	既往AD认知损害		阴性	无	125	有	有		8.84					3	单核型66.7%	阴性	0.239	5.81糖尿病
1204386	1	男	1	52		16	疱疹病毒性脑炎	疱疹病毒性脑炎	腰椎穿刺术	2024-04-27	20		2024-04-28				0	1	1	2	1	1	2	4	48小时后	未门诊随访，出院时左上肢麻木好转	3	细环病毒（11），人类疱疹病毒3型（3）	细环病毒（11），人类疱疹病毒3型（3）	慢性粒细胞白血病病史多年，现规律服用“达沙替尼 100mg qd”治疗		发作性左下肢乏力、持续性左上肢麻木	阴性	无	170	无	无		阴性					31	单核型87.1%	阳性	0.465	3.34
1205353	1	男	1	27		11	疱疹病毒性脑炎	疱疹病毒性脑炎	腰椎穿刺术	2024-04-26	5		2024-04-26				0	1	0	1	1	1	1	1	8小时内	无后遗症	3	人类疱疹病毒3型	30758				阴性	有	130	有	有		阴性	LAC 2.23				545	单核型95.9%	阳性	1.376	2.61
1045170	2	女	2	31		14	疱疹病毒性脑膜脑炎	疱疹病毒性脑膜脑炎	腰椎穿刺术	2024-01-25	7		2024-01-25				0	1	0	1	1	1	1	1	8小时内	无后遗症	2	人疱疹病毒（+）					阴性	有	295	有	有		阴性	0.051				243	单核型95.9%	阳性	1.056	3.26
1209637	1	男	1	69		13	带状疱疹性脑膜脑炎	带状疱疹性脑膜脑炎	腰椎穿刺术	2024-05-18	4		2024-05-19				0	1	0	1	2	1	1	2	8-24小时	右侧颜面部疱疹后神经痛	3	水痘-带状疱疹病毒（VZV）	799999	糖尿病，静脉窦血栓形成可能，疱疹病毒性睑皮炎？疱疹病毒性结膜炎？抗感染，根尖周炎		疱疹后神经痛	阴性	无	100	无	无		阴性	0.063		2.78		2	单核型50%	阳性	0.396	6.67糖尿病
1203916	1	女	2	61		20	带状疱疹脑膜炎	带状疱疹脑膜炎	腰椎穿刺术	2024-04-20	5		2024-04-26				0	1	0	1	1	1	1	2	48小时后	仍有饮水呛咳、声音嘶哑	3	水痘带状疱疹病毒	序列数 35	半月前新冠感染、呼吸道症状。饮水呛咳、声音嘶哑4月，右侧声带固定		仍有饮水呛咳、声音嘶哑	阴性	无	80	有	有		10.56	0.053				129	单核型98.4%	阳性	0.699	3.74
774423	2	女	2	62		25	带状疱疹脑膜炎	带状疱疹脑膜炎	腰椎穿刺术	2024-03-21	12		2024/4/4,4月1日皮肤转神内				0	1	0	1	1	1	1	1	8小时内	左耳听力减退	4	EB病毒		进行性全身性硬皮病5年，规律服用甲氨喋呤	左耳面部疱疹	左耳听力减退	阴性	无	70	无	无		阴性				39	27	单核型37%有损伤	弱阳性	0.567	3.79
1256711	1	男	1	27		9		病毒性脑膜炎	腰椎穿刺术	2024-12-29	7		2024-12-30	2025-01-04			0	1	0	1	1	1	1	2	24-48小时	无后遗症	4	疱疹病毒4型、7型					阴性	有	＞330	有	无		24.36	阴性	14.19		31	477	单核型59.6%	阳性	1.095	4.2
1255346	1	女	2	40		16		病毒性脑膜炎	腰椎穿刺术	2024-12-23	2		2024-12-26	2025-01-03			0	1	0	1	1	1	2	4	48小时后	无后遗症	3	疱疹病毒3型					阴性	有	250	无	无		阴性				27	518	单核型98.2%	阳性	2.148	2.3
1277940	1	男	1	19		12		病毒性脑膜炎	腰椎穿刺术	2025-04-07	3		2025-04-09	2025-04-17			0	1	0	1	1	1	2	4	48小时后	无后遗症	3	带状疱疹病毒					阴性	有	320	有	无		阴性	阴性	阴性		阴性	401	单核型99%	弱阳性	0.456	3.31
1308718	1	女	2	33		19		病毒性脑膜炎	腰椎穿刺术	2025-08-13	3		2025-08-13				0	1	0	1	1	1	1	2	24-48小时	疲倦	3	疱疹病毒3型	593745	地中海贫血，轻度贫血		疲倦	阴性	有	270	有	无		阴性	阴性			阴性	246	单核型98%	阳性	1.37	2.27
1313870	1	女	2	27		12		病毒性脑膜脑炎	腰椎穿刺术	2025-09-03	2		2025-09-04				0	1	0	1	1	1	1	2	24-48小时	精神异常，1月后尚可，未到3月随访	7	人疱疹病毒7型		宫颈病变		精神异常	阴性	有	260	有	无		阴性	阴性	8.367		阴性	21.5	单核型96.3%	阴性	0.417	3.49
1278087	1	男	1	30		9	病毒性脑炎	病毒性脑炎	腰椎穿刺术	2025-04-08	4		2025-04-08				0	1	0	1	1	1	1	1	8小时内	无异常	7	疱疹病毒序列	3		乙肝	精神行为异常，言语错乱，记忆力减退	阴性	有	＞330	有	无		阴性	阴性	10.5			261	单核型75.1%	阳性	1.64	2.8
1305385	1	男	1	33		4	病毒性脑炎	病毒性脑炎	腰椎穿刺术	2025-07-31	4		2025-08-01				0	1	1	2	1	1	1	2	24-48小时		4	人疱疹病毒4型	30	弥漫大B细胞淋巴瘤，前颅窝底筛骨鸡冠右侧见迂曲杂乱血管影，考虑血管畸形动静脉瘘可能大	HIV感染可能		阴性	无	125	有	无		阴性	0.06	14.5	阴性		26	单核型96.1%	阳性	1.46	1.9
959016	6	女	2	75		11	病毒性脑炎	病毒性脑炎	腰椎穿刺术	2025-08-11	4		2025-08-13				0	1	0	1	1	1	2	4	48小时后	无后遗症，原有抑郁症、精神障碍等疾病	1	人疱疹病毒1型，人腺病毒C型（+），		既往抑郁症、精神疾病、高血压			阴性	无	155	无	无		13.4	阴性	22.4			2	单核型50%	阴性	0.28	3.3
1307911	1	男	1	39		16	病毒性脑膜脑炎	病毒性脑膜脑炎	腰椎穿刺术	2025-08-10	10		2025-08-11				1	2	0	1	1	1	2	3	24-48小时	继发性癫痫	7	人疱疹病毒7型	7269		继发性癫痫，抗感染治疗	癫痫发作	阳性	无	160	有	无		12.7	0.05	17.5	阴性		170	单核型77.2%损伤	阳性	0.83	3
1242659	1	男	1	70		8	病毒性脑膜炎	病毒性脑膜炎	腰椎穿刺术	2024-10-26	21		2024-10-29				0	1	0	1	1	1	1	1	8小时内	无后遗症	3	水痘带状疱疹病毒，另结核分枝杆菌 1序列；铜绿假单胞菌 139序列	23422	右耳皮肤疱疹、听力减退			阴性	有	110	有	无		10.29	阴性	阴性	3.08		110	单核型96.4%	阳性	1.39	2.22
1253873	1	男	1	15		2	病毒性脑膜炎	病毒性脑膜炎	腰椎穿刺术	2024-12-17	1		2024-12-17				0	1	0	1	1	1	2	4	48小时后	无后遗症	1	单纯疱疹病毒1型（HSV-1）：70序列数，人类疱疹病毒7型（HHV-7）：序列数37		1月前阑尾切除术			阴性	有	145	有	无		26	0.355	16.48		阴性	3	单核型66.7%	阴性	0.128	3.5
1287711	1	男	1	44		9	病毒性脑膜炎	病毒性脑膜炎	腰椎穿刺术	2025-05-18	4		2025-05-18				0	1	0	1	2	1	1	1	8小时内	无后遗症	3	合并右侧大腿后侧带状疱疹		2型糖尿病			阳性	有	210	有	无		阴性	0.056	阴性		阴性	290	单核型98.6%	阴性	1.648	4.4
1302972	1	男	1	35		14	病毒性脑膜炎	病毒性脑膜炎	腰椎穿刺术	2025-07-21	7		2025-07-22				0	1	0	1	1	1	1	2	8-24小时	无后遗症	3	人类疱疹病毒3型	2763条	右胸部带状疱疹，地中海贫血，轻度贫血			阳性	有	185	有	无		阴性	0.05	阴性	3.11	阴性	385	单核型98.7%	阳性	0.93	2.7
1297966	1	男	1	28		7	病毒性脑脊髓膜炎	病毒性脑脊髓膜炎	腰椎穿刺术	2025-07-01	15		2025-07-02				0	1	0	1	1	1	2	3	24-48小时	无后遗症	1	人类疱疹病毒1型		高血压			阴性	有	220	有	无		阴性	阴性	阴性	阴性	阴性	8	单核型100%	阴性	0.44	4.16
1270529	1	女	2	24		14	疱疹病毒性脑膜炎	疱疹病毒性脑膜炎	腰椎穿刺术	2025-03-08	11		2025-03-08				0	1	1	2	1	1	2	3	24-48小时	长期头痛	3	人疱疹病毒3型阳性	92953条	系统性红斑狼疮，服用激素及免疫抑制剂	抗感染，过敏性哮喘	长期头痛	阳性	有	＞330	有	无		阴性	0.05	阴性	阴性		309	单核型99%	阳性	0.91	3.1
1301364	1	女	2	21		8	疱疹病毒性脑膜炎	疱疹病毒性脑膜炎	腰椎穿刺术	2025-07-15	8		2025-07-15				0	1	0	1	1	1	2	4	48小时后	无后遗症	3	人类疱疹病毒6型、水痘-带状疱疹病毒	6型53126条，3型20834条，7型25条	1月前双眼皮手术			阴性	有	232	有	无		阴性	阴性	阴性		51	565	单核型98%	阳性	0.986	2.26
1081617	3	女	2	34		19	疱疹病毒性脑炎	疱疹病毒性脑炎	腰椎穿刺术	2025-05-14	6		2025-05-15				0	1	0	1	1	1	1	2	8-24小时	反应略迟钝	3	人类疱疹病毒3型（VZV）	4225	失眠			阳性	有	180	有	无		阴性	阴性	阴性		阴性	761	单核型98.5%	阳性	2.23	2.81
1284712	2	女	2	36		20	疱疹病毒性脑炎	疱疹病毒性脑炎	腰椎穿刺术	2025-08-05	2		2025-08-05				1	2	1	2	1	1	1	2	8-24小时	量表认知减退	3	人类疱疹病毒3型（VZV），风湿免疫病服用免疫抑制剂			抗感染	认知减退	阳性	有	＞330	有	无		43.9	0.08	阴性			301	单核型91.3%副损伤	阳性	2.75	4.7
1294310	1	男	1	24		26	疱疹病毒性脑炎	疱疹病毒性脑炎	呼吸机治疗[大于等于96小时]	2025-06-15	6		2025-06-19				1	2	0	1	1	1	1	2	8-24小时	癫痫持续状态、重症肺炎呼吸衰竭、气管插管	4	人类疱疹病毒4型（EBV）	775		抗感染，肺炎	癫痫持续状态、重症肺炎呼吸衰竭、气管插管	阴性	无	180	有	无		29.1	0.08	122	2.92		29	单核型65.5%	阴性	0.34	4.1
1300838	1	男	1	32		9	疱疹病毒性脑膜脑炎	疱疹病毒性脑膜脑炎	腰椎穿刺术	2025-07-13	6		2025-07-13				1	2	0	1	1	1	1	1	8小时内	癫痫	7	人类疱疹病毒7型	1	长期睡眠不佳	抗感染	癫痫	阳性	无	175	有	无		阴性	阴性	7.6	阴性	阴性	289	单核型91.3%	阴性	0.44	2.9
1293913	1	女	2	26		12	带状疱疹脑炎	带状疱疹脑炎	腰椎穿刺术	2025-06-13	7		2025-06-13				0	1	0	1	1	1	1	1	8小时内	无	3	人类疱疹病毒3型（VZV），人类疱疹病毒4型（EBV型）,	2型215,4型3	长期睡眠不佳，卵圆孔未闭。无肺部感染，但用了抗生素			阴性	有	250	有	无		阴性					481	单核型99%	阳性	1.08	2.3
1302062	1	男	1	62		13	带状疱疹性脑膜脑炎	带状疱疹性脑膜脑炎	腰椎穿刺术	2025-07-18	30		2025-07-18				1	2	0	1	1	1	1	1	8小时内	认知损害	3	人类疱疹病毒3型559条，人类疱疹病毒4型7条	3型559,4型7	睡眠不佳	肺部感染，抗感染治疗	认知损害	阳性	有	＞330	有	无		阴性	阴性	18.4	2.83	阴性	110	单核型98%	阳性	0.8	3.7
1266344	2	女	2	32		14	带状疱疹脑膜炎	带状疱疹脑膜炎	腰椎穿刺术	2025-06-04	3		2025-06-08				0	1	0	1	1	1	1	2	8-24小时	无异常	3	水痘-带状疱疹病毒	6	左下肢带状疱疹，心脏病换瓣术后			阴性	无	192	有	无		阴性	阴性	阴性		阴性	301	单核型98%	阴性	0.551	3.05
961438	4	男	1	69		26	自体免疫性脑炎	自体免疫性脑炎	腰椎穿刺术	2024-10-17	30		2024-10-17				1	2	0	1	1	1	1	1	8小时内	肌力减退，言语功能障碍、癫痫、气管插管	4	EBV病毒	外院10月9日7条	气管哮喘、慢性阻塞性肺疾病		肌力减退，言语功能障碍、癫痫、气管插管	阳性	无	180	有	无		21.4.	0.088	阴性	2.21		956	单核型88%	阳性	1.4	3.6
1320313	1	女	2	29		10	病毒性脑膜炎	水痘带状疱疹病毒性脑膜炎	腰椎穿刺术	2025-10-03	4	6小时内	2025-10-03				0	1	0	1	1	1	1	1	8小时内	无后遗症	3	水痘带状疱疹病毒	219				阳性	无	170	有	无	无	阴性	阴性	阴性		26	550	单核型98%	阳性	0.974	2.99
1293802	1	女	2	26		12	带状疱疹脑炎	带状疱疹脑炎	腰椎穿刺术	2025-06-13	7		2025-06-13				0	1	0	1	1	1	1	1	8小时内	无	4	EB病毒	3	长期睡眠不佳，卵圆孔未闭。无肺部感染，但用了抗生素		阴性	有	有	250	有	无		阴性					481	单核型99%	阳性	1.08	2.3
1045170	2	女	2	31		14	疱疹病毒性脑膜脑炎	疱疹病毒性脑膜脑炎	腰椎穿刺术	2024-01-25	7		2024-01-25				0	1	0	1	1	1	1	1	8小时内	无	3	水痘带状疱疹病毒					阴性	有	295	有	有		阴性	0.051				243	单核型95.9%	阳性	1.056	3.26
293831	2	女	2	53		23	病毒性脑炎	病毒性脑炎	腰椎穿刺术	2022-08-30	4		2022-08-31	2022-09-17			0	1	0	1	1	1	2	4	48小时后	无特殊	2	单纯疱疹病毒2型（HSV-2），疱疹病毒4型	2415（67.84%)；人疱疹病毒4型（EBV）,检出序列（相对丰度）8（0.22%)		病毒性脑炎（HSV-2型感染）		阴性	有	170	是	否							244	单核96.4	阳性	0.465	4.11
1256711	1	男	1	27		9		病毒性脑膜炎	腰椎穿刺术	2024-12-29	7		2024-12-30	2025-01-04			0	1	0	1	1	1	1	2	24-48小时	无后遗症	4	疱疹病毒4型、7型					阴性	有	＞330	有	无		24.36	阴性	14.19		31	477	单核型59.6%	阳性	1.095	4.2
1302162	1	男	1	62		13	带状疱疹性脑膜脑炎	带状疱疹性脑膜脑炎	腰椎穿刺术	2025-07-18	30		2025-07-18				1	2	0	1	1	1	1	1	8小时内	认知损害	3	人类疱疹病毒3型559条，人类疱疹病毒4型7条	3型559,4型7	睡眠不佳	肺部感染，抗感染治疗	认知损害	阳性	有	＞330	有	无		阴性	阴性	18.4	2.83	阴性	110	单核型98%	阳性	0.8	3.7
[truncated: 33 more columns]

## Sheet: 箱型图制作
病案号	次数	性别	性别赋值	年龄		住院天数	主要诊断疾病名称	疾病名称	手术名称	入院时间	发病至入院时间	首次腰穿距发病时间	腰穿日期首次	腰穿第二次	腰穿第三次	腰穿第四次	预后	免疫抑制	糖尿病	抗病毒治疗	抗病毒开始时间	抗病毒开始时间（病程第X天）	出院3月mRS评分	病原学类型赋值	病原学	序列数	共病	诊断	脑病症状	脑膜刺激征	颅高压症状	颅压	发热	呼吸道症状	肺部感染	CRP	PCT	白细胞介素6	乳酸	血沉	脑脊液白细胞数	单核/多核为主	蛋白定性	脑脊液蛋白	糖		脑脊液/外周血糖比值	氯	乳酸
1139397	1	女	2	57		32	病毒性脑炎	病毒性脑炎	腰椎穿刺术	2023-12-17	2	48小时后	2023-12-18	2023-12-25	2023-12-29	2024-01-05	2	1	1	1	2	8-24小时	继发性癫痫，原有认知减退，怕金色综合征	4	人类疱疹病毒4型（EBV）	53008条	脑梗死，痛风，8月前大脑镰脑膜瘤手术，术后继发性癫痫	病毒性脑炎	是	阴性	无	140	否	否							45	单核100	阳性	0.523	2.47			125.3
1177201	1	女	2	49		10	病毒性脑膜炎	病毒性脑膜炎	腰椎穿刺术	2023-12-04	6		2023-12-04				1	1	1	1	1	8小时内		4	人疱疹病毒4型		口唇疱疹	病毒性脑膜炎		阳性	有	280	是	否	双侧少许胸腔积液，头曲抗感染	55.19	0.337	20.9	1.6		78	单核64.1	弱阳性	0.326	2.81			119
293831	2	女	2	53		23	病毒性脑炎	病毒性脑炎	骨髓活组织检查	2022-08-30	4		2022-08-31	2022-09-17			1	1	1	1	4	48小时后	无特殊	2	单纯疱疹病毒2型（HSV-2），疱疹病毒4型	2415（67.84%)；人疱疹病毒4型（EBV）,检出序列（相对丰度）8（0.22%)		病毒性脑炎（HSV-2型感染）		阴性	有	170	是	否							244	单核96.4	阳性	0.465	4.11			119.8
447679	2	男	1	38		6	病毒性脑膜炎	病毒性脑膜炎	腰椎穿刺术	2023-10-16外院	10		2023-10-16外院	2023/10/26本院			1	1	1	1	4	48小时后，有肺部感染，同时抗感染	出院后长期咳嗽3月	3	人类疱疹病毒3型	4099条				阴性	有	250	是	是		阴性	阴性	阴性	2.93		144	多核77.7	阴性	0.375	3.09			120.6
603406	6	男	1	57		20	病毒性脑炎	病毒性脑炎	腰椎穿刺术	2022-12-22	1		2022-12-23				2	2	1	1	2	8-24小时，合并肺部感染，抗感染治疗	继发性癫痫	4	人类疱疹病毒4型（EBV）	1	脑梗死、脑出血、高血压病、继发性癫痫、皮肌炎（抗SAE1抗体相关）、ANCA相关性血管炎待排	继发性癫痫，病毒性脑炎	继发性癫痫意识模糊、违拗、大喊大叫	阴性	无	160	是	是	是	14.81	2.99	278.5	3.41		1		阴性	0.199	3.39			103.2
919435	2	男	1	37		11	病毒性脑炎，其他特指的	病毒性脑炎，其他特指的	腰椎穿刺术	2019-11-14	5		2019-11-14	2019-11-18			1	1	1	1	2	8-24小时	无特殊	3	人类α疱疹病毒3型（VZV）	63976	皮肤疱疹病毒感染			阳性	有	205	是	否		阴性	阴性	阴性	阴性		573	单核94.4	阳性	2.278	1.65			114.5
929881	4	男	1	21		4	病毒性脑炎	病毒性脑炎	腰椎穿刺术	2022-06-19	2		2022-06-19				1	2	1	1	2	8-24小时		7	人类疱疹病毒7型，庚型肝炎病毒	庚型肝炎病毒，序列数336；玫瑰疹病毒，序列数1；人类疱疹病毒，序列数1	慢性肾病CKD5期，肾移植后2年，服用激素、免疫抑制剂，肾性高血压		意识模糊（入院时）	阴性	有	＞330	有	是		91.49	1.99	26.84	1.7肾移植		12		阴性	0.193	3.31			116.5
945549	1	男	1	21		11	病毒性脑炎，其他特指的	病毒性脑炎，其他特指的	腰椎穿刺术	2020-05-23	14		2020-05-23				1	2	1	1	1	8小时内	无特殊	1	单纯疱疹病毒(Ⅰ+Ⅱ)IgM >3.50	HSV1 1221	强直性脊柱炎			阳性	有	235	有	是		17.36	0.12	6.22	阴性		176	单核98.3%	阳性	0.655	2.6			117.7
993785	3	女	2	27		8	病毒性脑炎	病毒性脑炎	腰椎穿刺术	2022-01-22	2		2022-01-23	2022-01-27			1	1	1	1	2	8-24小时	无特殊	2	HSV2	3412	2月前外阴疱疹感染 HSV-2阳性	生殖器疱疹		阴性	有	200	有	否		阴性					775	单核96.5%	阳性	0.68	2.09			120.3
617771	2	女	2	50		12	疱疹病毒性脑膜炎	疱疹病毒性脑膜炎	腰椎穿刺术	2022-07-29	3						1	1	1	1	2	8-24小时	无特殊	2	单纯疱疹病毒(Ⅰ+Ⅱ)IgM >3.50，单纯疱疹病毒2型（HSV-2），EB病毒阳性			单纯疱疹病毒性脑膜炎		阳性	有	285	有	否		阴性	阴性	阴性		阴性	251	单核型99.2%	阳性	0.625	3.51			121
1178809	1	女	2	21		3	颅内感染	颅内感染	腰椎穿刺术	2023-12-12	4		2023-12-12	2023.12.15	2023.12.25		1	1	1	1	3	24-48小时	无特殊	7	人类疱疹病毒7型（HHV-7）阳性	8	1年前乳腺纤维瘤手术			阳性	有	＞330	有	否		阴性	0.052	6.84		22	102	单核型97.0%	阳性	0.703	3.73			12.3.86	2.75
1012355	1	男	1	18		17	疱疹病毒性脑膜炎	疱疹病毒性脑膜炎	腰椎穿刺术	2021-06-17	7		2021-06-17	2021.6.25	2021.7.2		1	1	1	1	2	8-24小时	无特殊	3	水痘带状疱疹病毒3	11				阴性	有	＞330	有	否		阴性	阴性	阴性	阴性		552	单核型98.2%	弱阳性	0.671	2.86			122.7
1025044	2	女	2	27		16	疱疹病毒性脑膜炎	疱疹病毒性脑膜炎	腰椎穿刺术	2021-08-24	9		2021-08-24				1	1	1	1	1	8小时内	治愈	4	人疱疹病毒4型（EBV）	2	1月余前泌尿系感染			阴性	无	148	有	否		阴性	0.06				120	单核型99.2%	阳性	0.42	1.78			114.5
1090527	2	女	2	32		8	疱疹病毒性脑膜炎	疱疹病毒性脑膜炎	偏瘫肢体综合训练	2022-08-18	4		2022-08-18				2	1	1	1	4	48小时后	此次出现癫痫、肺部感染、气管切开、颅内出血。3月后转归：认知力稍下降，下肢肌力5-级	1	产后病毒性脑炎	单纯疱疹病毒 序列数 1182，人类疱疹病毒1型 1139	产褥期			阳性	有	＞330	有	是		5.53	0.05				560	单核型85%	阳性	1.395	3.18			122
1125560	1	男	1	32		9	疱疹病毒性脑膜炎	疱疹病毒性脑膜炎	腰椎穿刺术	2023-03-17	4		2023-03-17				1	1	1	1	1	8小时内	皮肤疱疹后神经痛	3	人类疱疹病毒3型（VZV）	3086条	左额部、眼部疱疹	左额部、眼部疱疹		阳性	无	145	有	否		阴性	阴性	阴性	阴性	阴性	270	单核型97.7%	弱阳性	0.505	3.03			122.4
1126318	1	女	2	30		11	疱疹病毒性脑膜炎	疱疹病毒性脑膜炎	腰椎穿刺术	2023-03-20	5		2023-03-20				1	1	1	1	1	8小时内	无特殊	3	人类疱疹病毒3型（VZV）	422条				阴性	有	255	有	有		阴性	阴性	阴性	阴性	阴性	237	单核型90.8%	阳性	0.785	3.25			115.8
1172372	1	女	2	36		15	疱疹病毒性脑膜炎	疱疹病毒性脑膜炎	腰椎穿刺术	2023-11-11	3		2023-11-11				1	1	1	1	2	8-24小时	未门诊随访，出院时无特殊	3	人类α疱疹病毒3型（VZV）	435条				阳性	有	300	有	无		阴性	阴性	阴性	阴性	阴性	183	单核型99.2%	弱阳性	0.49	4.18			116.5
1181267	1	女	2	27		8	疱疹病毒性脑膜炎	疱疹病毒性脑膜炎	腰椎穿刺术	2023-12-25	6		2023-12-25				1	1	1	1	3	24-48小时	无特殊	4	EB病毒	10	右侧口角疱疹			阴性	无	210	有	无		阴性	阴性	阴性	阴性	阴性	313	单核型99.2%	阳性	1.11	3.13			126.16	2.7
1188363	1	男	1	24		3	疱疹病毒性脑膜炎	疱疹病毒性脑膜炎	腰椎穿刺术	2024-01-28	7		2024-01-29				1	1	1	2	0	无	未门诊随访，出院时症状缓解	7	人类疱疹病毒7型（玫瑰病毒属）					阴性	无	160	有	有		80.1	0.069	43.35		阴性	6	单核型83.3%	阴性	0.53	2.69			125.34	1.2
617771	2	女	2	50		12	疱疹病毒性脑膜炎	疱疹病毒性脑膜炎	腰椎穿刺术	2022-07-29	3		2022-07-29				1	1	1	1	2	24-48小时	无后遗症	2	单纯疱疹病毒2型（HSV-2），EB病毒阳性					阴性	有	285	有	无		阴性	阴性	阴性	阴性	阴性	251	单核型99.2%	阳性	0.625	3.51			121
1014582	2	男	1	47		8	病毒性脑炎	病毒性脑炎	腰椎穿刺术	2024-01-12	7		2024-01-15				2	1	1	1	4	1.15心内转入入院48小时后抗病毒	继发性癫痫,认知轻度减退	1	巨细胞病毒、EB病毒、HSV-2阳性，nGS阴性	HSV1序列35				阴性	无	200	无	有		阴性	阴性	阴性	阴性	阴性	37	单核型100%	阴性	0.34	3.52			122.3
1187149	1	女	2	41		18	病毒性脑炎	病毒性脑炎	腰椎穿刺术	2024-01-22	20		2024-01-23				2	1	1	1	2	8-24小时	继发性癫痫	1	MRI单疱脑炎可能，临床癫痫发作			血EB病毒阳性		阴性	有	250	有	无		7.8	阴性	16.59	2.34		235	单核型96.6%	阳性	0.599	2.73			115.1
1194587	1	男	1	50		12	病毒性脑炎	病毒性脑炎	腰椎穿刺术	2024-03-06	10		2024-03-07				1	1	1	1	4	48小时后		1	HSM-1抗体阳性合并甲状腺术后甲减、代谢性脑病					阴性	无	100	无	无		阴性	阴性				20	单核型100%	弱阳性	0.514	3.44			125.6
1133155	3	男	1	64		12	疱疹病毒性脑膜炎	疱疹病毒性脑膜炎	腰椎穿刺术	2024-07-23	7		2024-07-25				1	1	2	1	1	8小时内		3	带状疱疹合并		糖尿病			阴性	无	157	无	无		7.74	0.077				20	单核型95%	若阳性	0.444	4.77
1177751	2	女	2	30		13	疱疹病毒性脑膜炎	疱疹病毒性脑膜炎	腰椎穿刺术	2024-03-11	4		2024-03-11				1	1	1	1	1	8小时内	无后遗症	7	人类疱疹病毒7型	56553	3月前流产，甲减，桥本甲状腺炎			阴性	有	280	有	无		阴性	阴性				377	0.985	阳性	1.883	2.61			125.75	2.68
1222032	1	男	1	29		3	疱疹病毒性脑膜炎	疱疹病毒性脑膜炎	腰椎穿刺术	2024-07-16	1		2024-07-16				1	1	1	1	1	8小时内		2	人类疱疹病毒2型		5月前人疱疹病毒2型，未规范诊治			阳性	有	310	有	无		阴性	0.091	9.203			171	单核型94.2%	阳性	0.911	4.24			124.2	2.84
990687	25	男	1	24		9	疱疹病毒性脑膜炎	疱疹病毒性脑膜炎	腰椎穿刺术	2024-09-14	5		2024-09-14				1	1	1	1	1	8小时内	无后遗症	3	合并左上肢带状疱疹，2021年有急淋病史		左室带状疱疹			阴性	有	195	有	无		阴性					111	单核型97.2%	阴性	0.755	3.24			122.45	2.54
1192923	1	男	1	31		26	疱疹病毒性脑炎	疱疹病毒性脑炎	腰椎穿刺术	2024-02-28	9		2024-02-28				2	1	1	1	1	8小时内	继发性癫痫	1	人类疱疹病毒I型，双肺炎症	127385	此次合并肺部感染，抗感染治疗，2022年甲状腺癌手术，甲减服药		癫痫持续状态，言语错乱	阳性	有	270	有	有		阴性	0.062	15.47	3.53		182	单核型95.6%	阳性	0.816	3.74			109.1，血氯89.7
1200208	1	男	1	46		20	疱疹病毒性脑炎	疱疹病毒性脑炎	腰椎穿刺术	2024-04-02	1		2024-04-02				1	1	1	1	1	8小时内	复诊无特殊	1	巨细胞病毒IgM阳性，口唇疱疹		肺部感染，抗感染治疗		精神行为异常，言语错乱，记忆力减退，计算力下降，上肢肌力5-级	阳性	无	120	无	有		7.58	0.081	9.25	4.17		44	单核型95.4%	阳性	0.579	3.7			120.7
1201320	2	女	2	77		13	疱疹病毒性脑炎	疱疹病毒性脑炎	腰椎穿刺术	2024-06-27	2		2024-06-28				1	1	2	1	4	48小时后	原有记忆力差	1	人类疱疹病毒I型	10	糖尿病，肺部感染，轻度贫血，脑小血管病3级，AD	既往AD认知损害		阴性	无	125	有	有		8.84					3	单核型66.7%	阴性	0.239	5.81糖尿病			124.8
1204386	1	男	1	52		16	疱疹病毒性脑炎	疱疹病毒性脑炎	腰椎穿刺术	2024-04-27	20		2024-04-28				1	2	1	1	4	48小时后	未门诊随访，出院时左上肢麻木好转	3	细环病毒（11），人类疱疹病毒3型（3）	细环病毒（11），人类疱疹病毒3型（3）	慢性粒细胞白血病病史多年，现规律服用“达沙替尼 100mg qd”治疗		发作性左下肢乏力、持续性左上肢麻木	阴性	无	170	无	无		阴性					31	单核型87.1%	阳性	0.465	3.34			125.6
1205353	1	男	1	27		11	疱疹病毒性脑炎	疱疹病毒性脑炎	腰椎穿刺术	2024-04-26	5		2024-04-26				1	1	1	1	1	8小时内	无后遗症	3	人类疱疹病毒3型	30758				阴性	有	130	有	有		阴性	LAC 2.23				545	单核型95.9%	阳性	1.376	2.61			119.5
1045170	2	女	2	31		14	疱疹病毒性脑膜脑炎	疱疹病毒性脑膜脑炎	腰椎穿刺术	2024-01-25	7		2024-01-25				1	1	1	1	1	8小时内	无后遗症	2	人疱疹病毒（+）					阴性	有	295	有	有		阴性	0.051				243	单核型95.9%	阳性	1.056	3.26			119.6
1209637	1	男	1	69		13	带状疱疹性脑膜脑炎	带状疱疹性脑膜脑炎	腰椎穿刺术	2024-05-18	4		2024-05-19				1	1	2	1	2	8-24小时	右侧颜面部疱疹后神经痛	3	水痘-带状疱疹病毒（VZV）	799999	糖尿病，静脉窦血栓形成可能，疱疹病毒性睑皮炎？疱疹病毒性结膜炎？抗感染，根尖周炎		疱疹后神经痛	阴性	无	100	无	无		阴性	0.063		2.78		2	单核型50%	阳性	0.396	6.67糖尿病			120.3
1203916	1	女	2	61		20	带状疱疹脑膜炎	带状疱疹脑膜炎	腰椎穿刺术	2024-04-20	5		2024-04-26				1	1	1	1	2	48小时后	仍有饮水呛咳、声音嘶哑	3	水痘带状疱疹病毒	序列数 35	半月前新冠感染、呼吸道症状。饮水呛咳、声音嘶哑4月，右侧声带固定		仍有饮水呛咳、声音嘶哑	阴性	无	80	有	有		10.56	0.053				129	单核型98.4%	阳性	0.699	3.74			118.5
774423	2	女	2	62		25	带状疱疹脑膜炎	带状疱疹脑膜炎	腰椎穿刺术	2024-03-21	12		2024/4/4,4月1日皮肤转神内				1	1	1	1	1	8小时内	左耳听力减退	4	EB病毒		进行性全身性硬皮病5年，规律服用甲氨喋呤	左耳面部疱疹	左耳听力减退	阴性	无	70	无	无		阴性				39	27	单核型37%有损伤	弱阳性	0.567	3.79			119.5
1256711		男	1	27		9		病毒性脑膜炎	腰椎穿刺术	2024-12-29	7		2024-12-30	2025-01-04			1	1	1	1	2	24-48小时	无后遗症	4	疱疹病毒4型、7型					阴性	有	＞330	有	无		24.36	阴性	14.19		31	477	单核型59.6%	阳性	1.095	4.2			119.46	3.08
1255346		女	2	40		16		病毒性脑膜炎	腰椎穿刺术	2024-12-23	2		2024-12-26	2025-01-03			1	1	1	1	4	48小时后	无后遗症	3	疱疹病毒3型					阴性	有	250	无	无		阴性				27	518	单核型98.2%	阳性	2.148	2.3			119.4	3.44
1277940		男	1	19		12		病毒性脑膜炎	腰椎穿刺术	2025-04-07	3		2025-04-09	2025-04-17			1	1	1	1	4	48小时后	无后遗症	3	带状疱疹病毒					阴性	有	320	有	无		阴性	阴性	阴性		阴性	401	单核型99%	弱阳性	0.456	3.31			124.4	2.06
1308718		女	2	33		19		病毒性脑膜炎	腰椎穿刺术	2025-08-13	3		2025-08-13				1	1	1	1	2	24-48小时	疲倦	3	疱疹病毒3型	593745	地中海贫血，轻度贫血		疲倦	阴性	有	270	有	无		阴性	阴性			阴性	246	单核型98%	阳性	1.37	2.27			118.73	2.42
1313870		女	2	27		12		病毒性脑膜脑炎	腰椎穿刺术	2025-09-03	2		2025-09-04				1	1	1	1	2	24-48小时	精神异常，1月后尚可，未到3月随访	7	人疱疹病毒7型		宫颈病变		精神异常	阴性	有	260	有	无		阴性	阴性	8.367		阴性	21.5	单核型96.3%	阴性	0.417	3.49			122.45	1.75
1278087	1	男	1	30		9	病毒性脑炎	病毒性脑炎	腰椎穿刺术	2025-04-08	4		2025-04-08				1	1	1	1	1	8小时内	无异常	7	疱疹病毒序列	3		乙肝	精神行为异常，言语错乱，记忆力减退	阴性	有	＞330	有	无		阴性	阴性	10.5			261	单核型75.1%	阳性	1.64	2.8			113，血氯96
1305385	1	男	1	33		4	病毒性脑炎	病毒性脑炎	腰椎穿刺术	2025-07-31	4		2025-08-01				1	2	1	1	2	24-48小时		4	人疱疹病毒4型	30	弥漫大B细胞淋巴瘤，前颅窝底筛骨鸡冠右侧见迂曲杂乱血管影，考虑血管畸形动静脉瘘可能大	HIV感染可能		阴性	无	125	有	无		阴性	0.06	14.5	阴性		26	单核型96.1%	阳性	1.46	1.9			119
959016	6	女	2	75		11	病毒性脑炎	病毒性脑炎	腰椎穿刺术	2025-08-11	4		2025-08-13				1	1	1	1	4	48小时后	无后遗症，原有抑郁症、精神障碍等疾病	1	人疱疹病毒1型，人腺病毒C型（+），		既往抑郁症、精神疾病、高血压			阴性	无	155	无	无		13.4	阴性	22.4			2	单核型50%	阴性	0.28	3.3			126
1307911	1	男	1	39		16	病毒性脑膜脑炎	病毒性脑膜脑炎	腰椎穿刺术	2025-08-10	10		2025-08-11				2	1	1	1	3	24-48小时	继发性癫痫	7	人疱疹病毒7型	7269		继发性癫痫，抗感染治疗	癫痫发作	阳性	无	160	有	无		12.7	0.05	17.5	阴性		170	单核型77.2%损伤	阳性	0.83	3			120
1242659	1	男	1	70		8	病毒性脑膜炎	病毒性脑膜炎	腰椎穿刺术	2024-10-26	21		2024-10-29				1	1	1	1	1	8小时内	无后遗症	3	水痘带状疱疹病毒，另结核分枝杆菌 1序列；铜绿假单胞菌 139序列	23422	右耳皮肤疱疹、听力减退			阴性	有	110	有	无		10.29	阴性	阴性	3.08		110	单核型96.4%	阳性	1.39	2.22			121.3
1253873	1	男	1	15		2	病毒性脑膜炎	病毒性脑膜炎	腰椎穿刺术	2024-12-17	1		2024-12-17				1	1	1	1	4	48小时后	无后遗症	1	单纯疱疹病毒1型（HSV-1）：70序列数，人类疱疹病毒7型（HHV-7）：序列数37		1月前阑尾切除术			阴性	有	145	有	无		26	0.355	16.48		阴性	3	单核型66.7%	阴性	0.128	3.5			121.6
1287711	1	男	1	44		9	病毒性脑膜炎	病毒性脑膜炎	腰椎穿刺术	2025-05-18	4		2025-05-18				1	1	2	1	1	8小时内	无后遗症	3	合并右侧大腿后侧带状疱疹		2型糖尿病			阳性	有	210	有	无		阴性	0.056	阴性		阴性	290	单核型98.6%	阴性	1.648	4.4			121.68	2.72
1302972	1	男	1	35		14	病毒性脑膜炎	病毒性脑膜炎	腰椎穿刺术	2025-07-21	7		2025-07-22				1	1	1	1	2	8-24小时	无后遗症	3	人类疱疹病毒3型	2763条	右胸部带状疱疹，地中海贫血，轻度贫血			阳性	有	185	有	无		阴性	0.05	阴性	3.11	阴性	385	单核型98.7%	阳性	0.93	2.7			123
1297966	1	男	1	28		7	病毒性脑脊髓膜炎	病毒性脑脊髓膜炎	腰椎穿刺术	2025-07-01	15		2025-07-02				1	1	1	1	3	24-48小时	无后遗症	1	人类疱疹病毒1型		高血压			阴性	有	220	有	无		阴性	阴性	阴性	阴性	阴性	8	单核型100%	阴性	0.44	4.16			125.72	1.8
1270529	1	女	2	24		14	疱疹病毒性脑膜炎	疱疹病毒性脑膜炎	腰椎穿刺术	2025-03-08	11		2025-03-08				1	2	1	1	3	24-48小时	长期头痛	3	人疱疹病毒3型阳性	92953条	系统性红斑狼疮，服用激素及免疫抑制剂	抗感染，过敏性哮喘	长期头痛	阳性	有	＞330	有	无		阴性	0.05	阴性	阴性		309	单核型99%	阳性	0.91	3.1			117，血氯99
1301364	1	女	2	21		8	疱疹病毒性脑膜炎	疱疹病毒性脑膜炎	腰椎穿刺术	2025-07-15	8		2025-07-15				1	1	1	1	4	48小时后	无后遗症	3	人类疱疹病毒6型、水痘-带状疱疹病毒	6型53126条，3型20834条，7型25条	1月前双眼皮手术			阴性	有	232	有	无		阴性	阴性	阴性		51	565	单核型98%	阳性	0.986	2.26			123.3	3.31
1081617	3	女	2	34		19	疱疹病毒性脑炎	疱疹病毒性脑炎	腰椎穿刺术	2025-05-14	6		2025-05-15				1	1	1	1	2	8-24小时	反应略迟钝	3	人类疱疹病毒3型（VZV）	4225	失眠			阳性	有	180	有	无		阴性	阴性	阴性		阴性	761	单核型98.5%	阳性	2.23	2.81			119.72	2.83
1284712	2	女	2	36		20	疱疹病毒性脑炎	疱疹病毒性脑炎	腰椎穿刺术	2025-08-05	2		2025-08-05				2	2	1	1	2	8-24小时	量表认知减退	3	人类疱疹病毒3型（VZV），风湿免疫病服用免疫抑制剂			抗感染	认知减退	阳性	有	＞330	有	无		43.9	0.08	阴性			301	单核型91.3%副损伤	阳性	2.75	4.7			104，血氯95
1294310	1	男	1	24		26	疱疹病毒性脑炎	疱疹病毒性脑炎	呼吸机治疗[大于等于96小时]	2025-06-15	6		2025-06-19				2	1	1	1	2	8-24小时	癫痫持续状态、重症肺炎呼吸衰竭、气管插管	4	人类疱疹病毒4型（EBV）	775		抗感染，肺炎	癫痫持续状态、重症肺炎呼吸衰竭、气管插管	阴性	无	180	有	无		29.1	0.08	122	2.92		29	单核型65.5%	阴性	0.34	4.1			127
1300838	1	男	1	32		9	疱疹病毒性脑膜脑炎	疱疹病毒性脑膜脑炎	腰椎穿刺术	2025-07-13	6		2025-07-13				2	1	1	1	1	8小时内	癫痫	7	人类疱疹病毒7型	1	长期睡眠不佳	抗感染	癫痫	阳性	无	175	有	无		阴性	阴性	7.6	阴性	阴性	289	单核型91.3%	阴性	0.44	2.9			122
1293913	1	女	2	26		12	带状疱疹脑炎	带状疱疹脑炎	腰椎穿刺术	2025-06-13	7		2025-06-13				1	1	1	1	1	8小时内	无	3	人类疱疹病毒3型（VZV），人类疱疹病毒4型（EBV型）,	2型215,4型3	长期睡眠不佳，卵圆孔未闭。无肺部感染，但用了抗生素			阴性	有	250	有	无		阴性					481	单核型99%	阳性	1.08	2.3			121
1302162	1	男	1	62		13	带状疱疹性脑膜脑炎	带状疱疹性脑膜脑炎	腰椎穿刺术	2025-07-18	30		2025-07-18				2	1	1	1	1	8小时内	认知损害	3	人类疱疹病毒3型559条，人类疱疹病毒4型7条	3型559,4型7	睡眠不佳	肺部感染，抗感染治疗	认知损害	阳性	有	＞330	有	无		阴性	阴性	18.4	2.83	阴性	110	单核型98%	阳性	0.8	3.7			114，血氯94
1266344	2	女	2	32		14	带状疱疹脑膜炎	带状疱疹脑膜炎	腰椎穿刺术	2025-06-04	3		2025-06-08				1	1	1	1	2	8-24小时	无异常	3	水痘-带状疱疹病毒	6	左下肢带状疱疹，心脏病换瓣术后			阴性	无	192	有	无		阴性	阴性	阴性		阴性	301	单核型98%	阴性	0.551	3.05			126.41	1.68
961438	4	男	1	69		26	自体免疫性脑炎	自体免疫性脑炎	腰椎穿刺术	2024-10-17	30		2024-10-17				2	1	1	1	1	8小时内	肌力减退，言语功能障碍、癫痫、气管插管	4	EBV病毒	外院10月9日7条	气管哮喘、慢性阻塞性肺疾病		肌力减退，言语功能障碍、癫痫、气管插管	阳性	无	180	有	无		21.4.	0.088	阴性	2.21		956	单核型88%	阳性	1.4	3.6			122
1320313	1	女	2	29		10	病毒性脑膜炎	水痘带状疱疹病毒性脑膜炎	腰椎穿刺术	2025-10-03	4	6小时内	2025-10-03				1	1	1	1	1	8小时内	无后遗症	3	水痘带状疱疹病毒	219				阳性	无	170	有	无	无	阴性	阴性	阴性		26	550	单核型98%	阳性	0.974	2.99			123.11
																														阳性22	颅高压41人	＞330共11人	发热54人	呼吸道症状16人
																								疱疹病毒类型	性别	疱疹病毒类型	年龄	疱疹病毒类型	脑脊液蛋白	疱疹病毒类型	脑脊液白细胞数	疱疹病毒类型	脑脊液氯	疱疹病毒类型	脑脊液糖	疱疹病毒类型	颅内压
																								HSV-1	女	HSV-1	41	HSV-1	0.599	HSV-1	235	HSV-1	115.1	HSV-1	2.73	HSV-1	250
																								HSV-1	男	HSV-1	50	HSV-1	0.514	HSV-1	20	HSV-1	125.6	HSV-1	3.44	HSV-1	100
																								HSV-1	男	HSV-1	31	HSV-1	0.816	HSV-1	182	HSV-1	109.1	HSV-1	3.74	HSV-1	270
																								HSV-1	男	HSV-1	46	HSV-1	0.579	HSV-1	44	HSV-1	120.7	HSV-1	3.7	HSV-1	120
																								HSV-1	女	HSV-1	77	HSV-1	0.239	HSV-1	3	HSV-1	124.8	HSV-1	5.81	HSV-1	125
																								HSV-1	女	HSV-1	31	HSV-1	1.056	HSV-1	243	HSV-1	119.6	HSV-1	3.26	HSV-1	295
																								HSV-1	女	HSV-1	75	HSV-1	0.28	HSV-1	2	HSV-1	126	HSV-1	3.3	HSV-1	155
																								HSV-1	男	HSV-1	15	HSV-1	0.128	HSV-1	3	HSV-1	121.6	HSV-1	3.5	HSV-1	145
																								HSV-1	男	HSV-1	28	HSV-1	0.44	HSV-1	8	HSV-1	125.72	HSV-1	4.16	HSV-1	220
																								HSV-1	女	HSV-1	32	HSV-1	1.395	HSV-1	560	HSV-1	122	HSV-1	3.18	HSV-1	＞330
																								HSV-2	女	HSV-2	27	HSV-2	0.68	HSV-2	775	HSV-2	120.3	HSV-2	2.09	HSV-2	200
																								HSV-2	女	HSV-2	50	HSV-2	0.625	HSV-2	251	HSV-2	121	HSV-2	3.51	HSV-2	285
																								HSV-2	男	HSV-2	29	HSV-2	0.911	HSV-2	171	HSV-2	124.2	HSV-2	4.24	HSV-2	310
																								HSV-2	女	HSV-2	31	HSV-2	1.056	HSV-2	243	HSV-2	119.6	HSV-2	3.26	HSV-2	295
																								HSV-2	女	HSV-2	53	HSV-2	0.465	HSV-2	244	HSV-2	119.8	HSV-2	4.11	HSV-2	170
																								HSV-3	男	HSV-3	38	HSV-3	0.375	HSV-3	144	HSV-3	120.6	HSV-3	3.09	HSV-3	250
																								HSV-3	男	HSV-3	37	HSV-3	2.278	HSV-3	573	HSV-3	114.5	HSV-3	1.65	HSV-3	205
																								HSV-3	男	HSV-3	18	HSV-3	0.671	HSV-3	552	HSV-3	122.7	HSV-3	2.86	HSV-3	＞330
																								HSV-3	男	HSV-3	32	HSV-3	0.505	HSV-3	270	HSV-3	122.4	HSV-3	3.03	HSV-3	145
																								HSV-3	女	HSV-3	30	HSV-3	0.785	HSV-3	237	HSV-3	115.8	HSV-3	3.25	HSV-3	255
																								HSV-3	女	HSV-3	36	HSV-3	0.49	HSV-3	183	HSV-3	116.5	HSV-3	4.18	HSV-3	300
																								HSV-3	男	HSV-3	64	HSV-3	0.444	HSV-3	20	HSV-3	123	HSV-3	4.77	HSV-3	157
																								HSV-3	男	HSV-3	24	HSV-3	0.755	HSV-3	111	HSV-3	122.45	HSV-3	3.24	HSV-3	195
																								HSV-3	男	HSV-3	52	HSV-3	0.465	HSV-3	31	HSV-3	125.6	HSV-3	3.34	HSV-3	170
																								HSV-3	男	HSV-3	27	HSV-3	1.376	HSV-3	545	HSV-3	119.5	HSV-3	2.61	HSV-3	130
																								HSV-3	女	HSV-3	31	HSV-3	1.056	HSV-3	243	HSV-3	119.6	HSV-3	3.26	HSV-3	295
																								HSV-3	男	HSV-3	69	HSV-3	0.396	HSV-3	2	HSV-3	120.3	HSV-3	6.67	HSV-3	100
																								HSV-3	女	HSV-3	61	HSV-3	0.699	HSV-3	129	HSV-3	118.5	HSV-3	3.74	HSV-3	80
																								HSV-3	女	HSV-3	40	HSV-3	2.148	HSV-3	518	HSV-3	119.4	HSV-3	2.3	HSV-3	250
																								HSV-3	男	HSV-3	19	HSV-3	0.456	HSV-3	401	HSV-3	124.4	HSV-3	3.31	HSV-3	320
																								HSV-3	女	HSV-3	33	HSV-3	1.37	HSV-3	246	HSV-3	118.73	HSV-3	2.27	HSV-3	270
																								HSV-3	男	HSV-3	70	HSV-3	1.39	HSV-3	110	HSV-3	121.3	HSV-3	2.22	HSV-3	110
																								HSV-3	男	HSV-3	44	HSV-3	1.648	HSV-3	290	HSV-3	121.68	HSV-3	4.4	HSV-3	210
																								HSV-3	男	HSV-3	35	HSV-3	0.93	HSV-3	385	HSV-3	123	HSV-3	2.7	HSV-3	185
																								HSV-3	女	HSV-3	24	HSV-3	0.91	HSV-3	309	HSV-3	117	HSV-3	3.1	HSV-3	＞330
																								HSV-3	女	HSV-3	21	HSV-3	0.986	HSV-3	565	HSV-3	123.3	HSV-3	2.26	HSV-3	232
																								HSV-3	女	HSV-3	34	HSV-3	2.23	HSV-3	761	HSV-3	119.72	HSV-3	2.81	HSV-3	180
																								HSV-3	女	HSV-3	36	HSV-3	2.75	HSV-3	301	HSV-3	104	HSV-3	4.7	HSV-3	＞330
																								HSV-3	女	HSV-3	26	HSV-3	1.08	HSV-3	481	HSV-3	121	HSV-3	2.3	HSV-3	250
																								HSV-3	男	HSV-3	62	HSV-3	0.8	HSV-3	110	HSV-3	114	HSV-3	3.7	HSV-3	＞330
																								HSV-3	女	HSV-3	32	HSV-3	0.551	HSV-3	301	HSV-3	126.41	HSV-3	3.05	HSV-3	192
																								HSV-3	女	HSV-3	29	HSV-3	0.974	HSV-3	550	HSV-3	123.11	HSV-3	2.99	HSV-3	170
																								HSV-4	女	HSV-4	57	HSV-4	0.523	HSV-4	45	HSV-4	125.3	HSV-4	2.47	HSV-4	140
																								HSV-4	女	HSV-4	49	HSV-4	0.326	HSV-4	78	HSV-4	119	HSV-4	2.81	HSV-4	280
																								HSV-4	女	HSV-4	53	HSV-4	0.465	HSV-4	244	HSV-4	119.8	HSV-4	4.11	HSV-4	170
																								HSV-4	男	HSV-4	57	HSV-4	0.199	HSV-4	1	HSV-4	103.2	HSV-4	3.39	HSV-4	160
																								HSV-4	女	HSV-4	50	HSV-4	0.625	HSV-4	251	HSV-4	121	HSV-4	3.51	HSV-4	285
																								HSV-4	女	HSV-4	27	HSV-4	0.42	HSV-4	120	HSV-4	114.5	HSV-4	1.78	HSV-4	148
																								HSV-4	女	HSV-4	27	HSV-4	1.11	HSV-4	313	HSV-4	126.16	HSV-4	3.13	HSV-4	210
																								HSV-4	男	HSV-4	47	HSV-4	0.34	HSV-4	37	HSV-4	122.3	HSV-4	3.52	HSV-4	200
																								HSV-4	女	HSV-4	62	HSV-4	0.567	HSV-4	27	HSV-4	119.5	HSV-4	3.79	HSV-4	70
																								HSV-4	男	HSV-4	27	HSV-4	1.095	HSV-4	477	HSV-4	119.46	HSV-4	4.2	HSV-4	＞330
																								HSV-4	男	HSV-4	33	HSV-4	1.46	HSV-4	26	HSV-4	119	HSV-4	1.9	HSV-4	125
																								HSV-4	男	HSV-4	24	HSV-4	0.34	HSV-4	29	HSV-4	127	HSV-4	4.1	HSV-4	180
																								HSV-4	女	HSV-4	26	HSV-4	1.08	HSV-4	481	HSV-4	121	HSV-4	2.3	HSV-4	250
																								HSV-4	男	HSV-4	62	HSV-4	0.8	HSV-4	110	HSV-4	114	HSV-4	3.7	HSV-4	＞330
																								HSV-4	男	HSV-4	69	HSV-4	1.4	HSV-4	956	HSV-4	122	HSV-4	3.6	HSV-4	180
																								HSV-7	男	HSV-7	21	HSV-7	0.193	HSV-7	12	HSV-7	116.5	HSV-7	3.31	HSV-7	＞330
																								HSV-7	女	HSV-7	21	HSV-7	0.703	HSV-7	102	HSV-7	123.86	HSV-7	3.73	HSV-7	＞330
																								HSV-7	男	HSV-7	24	HSV-7	0.53	HSV-7	6	HSV-7	125.34	HSV-7	2.69	HSV-7	160
																								HSV-7	女	HSV-7	30	HSV-7	1.883	HSV-7	377	HSV-7	125.75	HSV-7	2.61	HSV-7	280
																								HSV-7	女	HSV-7	27	HSV-7	0.417	HSV-7	21.5	HSV-7	122.45	HSV-7	3.49	HSV-7	260
																								HSV-7	男	HSV-7	30	HSV-7	1.64	HSV-7	261	HSV-7	113	HSV-7	2.8	HSV-7	＞330
																								HSV-7	男	HSV-7	39	HSV-7	0.83	HSV-7	170	HSV-7	120	HSV-7	3	HSV-7	160
																								HSV-7	男	HSV-7	15	HSV-7	0.128	HSV-7	3	HSV-7	121.6	HSV-7	3.5	HSV-7	145
																								HSV-7	男	HSV-7	32	HSV-7	0.44	HSV-7	289	HSV-7	122	HSV-7	2.9	HSV-7	175
[truncated: 29 more columns]

## Sheet: 水痘带状疱疹病毒
病案号	次数	性别	年龄	入院科别		住院天数	主要诊断疾病名称	疾病名称	手术名称	入院时间	发病至入院时间	首次腰穿距发病时间	腰穿日期首次	腰穿第二次	腰穿第三次	抗病毒开始时间（病程第X天）	出院3月mRS评分	病原学	序列数	皮肤带状疱疹	睡眠障碍	贫血	糖尿病	产褥期	血液病	免疫抑制	手术	神经损害	脑病症状	脑膜刺激征	颅高压症状	颅压	发热	呼吸道症状	肺部感染	CRP	PCT	白细胞介素6	乳酸	血沉	序列数	脑脊液白细胞数	单核/多核为主	蛋白定性	脑脊液蛋白	糖	氯下降	脑脊液/外周血糖比值	氯
447679	2	男	38	神经内科二区		6	病毒性脑膜炎	病毒性脑膜炎	腰椎穿刺术	2023-10-16外院	10		2023-10-16外院	2023/10/26本院		48小时后，有肺部感染，同时抗感染	出院后长期咳嗽3月	人类疱疹病毒3型	4099											阴性	有	250	是	是		阴性	阴性	阴性	2.93		4099	144	多核77.7	阴性	0.375	3.09	0		120.6
919435	2	男	37	神经内科一区		11	病毒性脑炎，其他特指的	病毒性脑炎，其他特指的	腰椎穿刺术	2019-11-14	5		2019-11-14	2019-11-18		8-24小时	无特殊	人类α疱疹病毒3型（VZV）	63976	皮肤疱疹病毒感染										阳性	有	205	是	否		阴性	阴性	阴性	阴性		63976	573	单核94.4	阳性	2.278	1.65	1		114.5
1012355	1	男	18	神经内科一区		17	疱疹病毒性脑膜炎	疱疹病毒性脑膜炎	腰椎穿刺术	2021-06-17	7		2021-06-17	2021.6.25	2021.7.2	8-24小时	无特殊	水痘带状疱疹病毒3	11											阴性	有	＞330	有	否		阴性	阴性	阴性	阴性		11	552	单核型98.2%	弱阳性	0.671	2.86	0		122.7
1125560	1	男	32	神经内科NICU		9	疱疹病毒性脑膜炎	疱疹病毒性脑膜炎	腰椎穿刺术	2023-03-17	4		2023-03-17			8小时内	皮肤疱疹后神经痛	人类疱疹病毒3型（VZV）	3086	左额部、眼部疱疹										阳性	无	145	有	否		阴性	阴性	阴性	阴性	阴性	3086	270	单核型97.7%	弱阳性	0.505	3.03	0		122.4
1126318	1	女	30	神经内科NICU		11	疱疹病毒性脑膜炎	疱疹病毒性脑膜炎	腰椎穿刺术	2023-03-20	5		2023-03-20			8小时内	无特殊	人类疱疹病毒3型（VZV）	422											阴性	有	255	有	有		阴性	阴性	阴性	阴性	阴性	422	237	单核型90.8%	阳性	0.785	3.25	1		115.8
1172372	1	女	36	神经内科三区		15	疱疹病毒性脑膜炎	疱疹病毒性脑膜炎	腰椎穿刺术	2023-11-11	3		2023-11-11			8-24小时	未门诊随访，出院时无特殊	人类α疱疹病毒3型（VZV）	435											阳性	有	300	有	无		阴性	阴性	阴性	阴性	阴性	435	183	单核型99.2%	弱阳性	0.49	4.18	1		116.5
1133155	3	男	64	神经内科一区		12	疱疹病毒性脑膜炎	疱疹病毒性脑膜炎	腰椎穿刺术	2024-07-23	7		2024-07-25			8小时内		带状疱疹合并	463				糖尿病							阴性	无	157	无	无		7.74	0.077				463	20	单核型95%	若阳性	0.444	4.77	0		123
990687	25	男	24	龙华神经内科		9	疱疹病毒性脑膜炎	疱疹病毒性脑膜炎	腰椎穿刺术	2024-09-14	5		2024-09-14			8小时内	无后遗症	人类疱疹病毒3型	364	左手带状疱疹					2021年有急淋病史					阴性	有	195	有	无		阴性					364	111	单核型97.2%	阴性	0.755	3.24	0		122.45
1204386	1	男	52	神经内科三区		16	疱疹病毒性脑炎	疱疹病毒性脑炎	腰椎穿刺术	2024-04-27	20		2024-04-28			48小时后	未门诊随访，出院时左上肢麻木好转	细环病毒（11），人类疱疹病毒3型（3）	3						慢性粒细胞白血病病史多年，现规律服用“达沙替尼 100mg qd”治疗			持续性左上肢麻木		阴性	无	170	无	无		阴性					3	31	单核型87.1%	阳性	0.465	3.34	0		125.6
1205353	1	男	27	神经内科二区		11	疱疹病毒性脑炎	疱疹病毒性脑炎	腰椎穿刺术	2024-04-26	5		2024-04-26			8小时内	无后遗症	人类疱疹病毒3型	30758											阴性	有	130	有	有		阴性	LAC 2.23				30758	545	单核型95.9%	阳性	1.376	2.61	1		119.5
1045170	2	女	31	神经内科一区		14	疱疹病毒性脑膜脑炎	疱疹病毒性脑膜脑炎	腰椎穿刺术	2024-01-25	7		2024-01-25			8小时内	无后遗症	人疱疹病毒（+）	3325											阴性	有	295	有	有		阴性	0.051				3325	243	单核型95.9%	阳性	1.056	3.26	1		119.6
1209637	1	男	69	神经内科三区		13	带状疱疹性脑膜脑炎	带状疱疹性脑膜脑炎	腰椎穿刺术	2024-05-18	4		2024-05-19			8-24小时	右侧颜面部疱疹后神经痛	水痘-带状疱疹病毒（VZV）	799999	右侧颜面部疱疹			糖尿病，根尖周炎（抗感染）					疱疹后神经痛	静脉窦血栓形成	阴性	无	100	无	无		阴性	0.063		2.78		799999	2	单核型50%	阳性	0.396	6.67糖尿病	0		120.3
1203916	1	女	61	呼吸内科三区		20	带状疱疹脑膜炎	带状疱疹脑膜炎	腰椎穿刺术	2024-04-20	5		2024-04-26			48小时后	仍有饮水呛咳、声音嘶哑	水痘带状疱疹病毒	35				半月前新冠感染、呼吸道症状					饮水呛咳、声音嘶哑		阴性	无	80	有	有		10.56	0.053				35	129	单核型98.4%	阳性	0.699	3.74	1		118.5
1255346		女	40	龙华神经内科		16		病毒性脑膜炎	腰椎穿刺术	2024-12-23	2		2024-12-26	2025-01-03		48小时后	无后遗症	疱疹病毒3型	4762											阴性	有	250	无	无		阴性				27	4762	518	单核型98.2%	阳性	2.148	2.3	1		119.4
1277940		男	19	龙华神经内科		12		病毒性脑膜炎	腰椎穿刺术	2025-04-07	3		2025-04-09	2025-04-17		48小时后	无后遗症	带状疱疹病毒	13598											阴性	有	320	有	无		阴性	阴性	阴性		阴性	13598	401	单核型99%	弱阳性	0.456	3.31	0		124.4
1308718		女	33	龙华神经内科		19		病毒性脑膜炎	腰椎穿刺术	2025-08-13	3		2025-08-13			24-48小时	疲倦	疱疹病毒3型	593745			地中海贫血，轻度贫血							疲倦	阴性	有	270	有	无		阴性	阴性			阴性	593745	246	单核型98%	阳性	1.37	2.27	1		118.73
1242659	1	男	70	神经内科一区		8	病毒性脑膜炎	病毒性脑膜炎	腰椎穿刺术	2024-10-26	21		2024-10-29			8小时内	无后遗症	水痘带状疱疹病毒，另结核分枝杆菌 1序列；铜绿假单胞菌 139序列	23422	右耳皮肤疱疹、听力减退										阴性	有	110	有	无		10.29	阴性	阴性	3.08		23422	110	单核型96.4%	阳性	1.39	2.22	0		121.3
1287711	1	男	44	龙华神经内科		9	病毒性脑膜炎	病毒性脑膜炎	腰椎穿刺术	2025-05-18	4		2025-05-18			8小时内	无后遗症	合并右侧大腿后侧带状疱疹	326				2型糖尿病							阳性	有	210	有	无		阴性	0.056	阴性		阴性	326	290	单核型98.6%	阴性	1.648	4.4	0		121.68
1302972	1	男	35	神经内科一区		14	病毒性脑膜炎	病毒性脑膜炎	腰椎穿刺术	2025-07-21	7		2025-07-22			8-24小时	无后遗症	人类疱疹病毒3型	2763	右胸部带状疱疹		地中海贫血，轻度贫血	地中海贫血，轻度贫血							阳性	有	185	有	无		阴性	0.05	阴性	3.11	阴性	2763	385	单核型98.7%	阳性	0.93	2.7	0		123
1270529	1	女	24	风湿免疫科一区		14	疱疹病毒性脑膜炎	疱疹病毒性脑膜炎	腰椎穿刺术	2025-03-08	11		2025-03-08			24-48小时	长期头痛	人疱疹病毒3型阳性	92953							系统性红斑狼疮，服用激素及免疫抑制剂		抗感染，过敏性哮喘	长期头痛	阳性	有	＞330	有	无		阴性	0.05	阴性	阴性		92953	309	单核型99%	阳性	0.91	3.1	1		117，血氯99
1301364	1	女	21	龙华神经内科		8	疱疹病毒性脑膜炎	疱疹病毒性脑膜炎	腰椎穿刺术	2025-07-15	8		2025-07-15			48小时后	无后遗症	人类疱疹病毒6型、水痘-带状疱疹病毒	20834								1月前双眼皮手术			阴性	有	232	有	无		阴性	阴性	阴性		51	20834	565	单核型98%	阳性	0.986	2.26	0		123.3
1081617	3	女	34	龙华神经内科		19	疱疹病毒性脑炎	疱疹病毒性脑炎	腰椎穿刺术	2025-05-14	6		2025-05-15			8-24小时	反应略迟钝	人类疱疹病毒3型（VZV）	4225		失眠									阳性	有	180	有	无		阴性	阴性	阴性		阴性	4225	761	单核型98.5%	阳性	2.23	2.81	1		119.72
1284712	2	女	36	神经内科三区		20	疱疹病毒性脑炎	疱疹病毒性脑炎	腰椎穿刺术	2025-08-05	2		2025-08-05			8-24小时	量表认知减退	人类疱疹病毒3型（VZV），	323							风湿免疫病服用免疫抑制剂		抗感染	认知减退	阳性	有	＞330	有	无		43.9	0.08	阴性			323	301	单核型91.3%副损伤	阳性	2.75	4.7	1		104，血氯95
1293913	1	女	26	神经内科三区		12	带状疱疹脑炎	带状疱疹脑炎	腰椎穿刺术	2025-06-13	7		2025-06-13			8小时内	无	人类疱疹病毒3型（VZV），人类疱疹病毒4型（EBV型）,	215		睡眠不佳，卵圆孔未闭		无肺部感染，但用了抗生素							阴性	有	250	有	无		阴性					215	481	单核型99%	阳性	1.08	2.3	0		121
1302162	1	男	62	神经内科三区		13	带状疱疹性脑膜脑炎	带状疱疹性脑膜脑炎	腰椎穿刺术	2025-07-18	30		2025-07-18			8小时内	认知损害	人类疱疹病毒3型559条，人类疱疹病毒4型7条	559		睡眠不佳							肺部感染，抗感染治疗	认知损害	阳性	有	＞330	有	无		阴性	阴性	18.4	2.83	阴性	559	110	单核型98%	阳性	0.8	3.7	0		114，血氯94,比值正常
1266344	2	女	32	龙华神经内科		14	带状疱疹脑膜炎	带状疱疹脑膜炎	腰椎穿刺术	2025-06-04	3		2025-06-08			8-24小时	无异常	水痘-带状疱疹病毒	6	左下肢带状疱疹							心脏病换瓣术后			阴性	无	192	有	无		阴性	阴性	阴性		阴性	6	301	单核型98%	阴性	0.551	3.05	0		126.41
1320313	1	女	29	龙华神经内科			病毒性脑膜炎	水痘带状疱疹病毒性脑膜炎	腰椎穿刺术	2025-10-03	4	6小时内	2025-10-03			8小时内	无后遗症	水痘带状疱疹病毒	219											阳性	无	170	有	无	无	阴性	阴性	阴性		26	219	550	单核型98%	阳性	0.974	2.99	0		123.11
			37.9259																											阳性11		≥300有6人，≥330有4人
			年龄排序
			15
			16
			18
			19
			21
			21
			21
			21
			24
			24
			24
			24
			26
			27
			27
			27
			27
			27
			27
			28
			28
			29
			29
			30
			30
			30
			31
			31
			31
			32
			32
			32
			32
			33
			33
			33
			34
			35
			36
			36
			37
			38
			39
			40
			41
			43
			44
			46
			47
			49
			50
			50
			50
			50
			52
			53
			57
			57
			61
			62
			62
			64
			69
			69
			70
			75
			77
			中位数33，范围15-77岁
[truncated: 27 more columns]

## Sheet: 疱疹病毒7型
病案号	次数	性别	年龄	入院科别		住院天数	主要诊断疾病名称	疾病名称	手术名称	入院时间	发病至入院时间	首次腰穿距发病时间	腰穿日期首次	腰穿第二次	腰穿第三次	腰穿第四次	抗病毒开始时间（病程第X天）	出院3月mRS评分	病原学	序列数	共病	诊断	脑病症状	脑膜刺激征	颅高压症状	颅压	发热	呼吸道症状	肺部感染	CRP	PCT	白细胞介素6	乳酸	血沉	脑脊液白细胞数	单核/多核为主	蛋白定性	脑脊液蛋白	糖		脑脊液/外周血糖比值	氯	乳酸	CT	MR	EEG	评分	腰穿前用药	激素治疗
929881	4	男	21	神经内科NICU		4	病毒性脑炎	病毒性脑炎	腰椎穿刺术	2022-06-19	2		2022-06-19				8-24小时		人类疱疹病毒7型，庚型肝炎病毒	1	慢性肾病CKD5期，肾移植后2年，服用激素、免疫抑制剂，肾性高血压		意识模糊（入院时）	阴性	有	＞330	有	是		91.49	1.99	26.84	1.7肾移植		12		阴性	0.193	3.31			116.5			右侧颞叶皮层、右侧丘脑、胼胝体压部点状DWI高信号，急性腔梗？炎症？
1178809	1	女	21	龙华神经内科		3	颅内感染	颅内感染	腰椎穿刺术	2023-12-12	4		2023-12-12	2023.12.15	2023.12.25		24-48小时	无特殊	人类疱疹病毒7型（HHV-7）阳性	8	1年前乳腺纤维瘤手术			阳性	有	＞330	有	否		阴性	0.052	6.84		22	102	单核型97.0%	阳性	0.703	3.73			123.86	2.75	阴性	左侧顶叶、右侧额叶小片状异常信号，考虑少许脱髓鞘病变			无	地米10mg
1188363	1	男	24	龙华神经内科		3	疱疹病毒性脑膜炎	疱疹病毒性脑膜炎	腰椎穿刺术	2024-01-28	7		2024-01-29				无	未门诊随访，出院时症状缓解	人类疱疹病毒7型（玫瑰病毒属）	25				阴性	无	160	有	有		80.1	0.069	43.35		阴性	6	单核型83.3%	阴性	0.53	2.69			125.34	1.2	阴性	阴性
1177751	2	女	30	龙华神经内科		13	疱疹病毒性脑膜炎	疱疹病毒性脑膜炎	腰椎穿刺术	2024-03-11	4		2024-03-11				8小时内	无后遗症	人类疱疹病毒7型	56553	3月前流产，甲减，桥本甲状腺炎			阴性	有	280	有	无		阴性	阴性				377	0.985	阳性	1.883	2.61			125.75	2.68	阴性	阴性	阴性
1313870	1	女	27	龙华神经内科		12		病毒性脑膜脑炎	腰椎穿刺术	2025-09-03	2		2025-09-04				24-48小时	精神异常，1月后尚可，未到3月随访	人疱疹病毒7型	25463	宫颈病变		精神异常	阴性	有	260	有	无		阴性	阴性	8.367		阴性	21.5	单核型96.3%	阴性	0.417	3.49			122.45	1.75	阴性	阴性				地米10mgx9,地米5mgx3d，口服甲强龙24mgx7d
1278087	1	男	30	神经内科一区		9	吸毒史，病毒性脑炎	病毒性脑炎	腰椎穿刺术	2025-04-08	4		2025-04-08				8小时内	无异常	疱疹病毒序列	3		乙肝	精神行为异常，言语错乱，记忆力减退	阴性	有	＞330	有	无		阴性	阴性	10.5			261	单核型75.1%	阳性	1.64	2.8			113，血氯96		阴性	阴性，SWI阴性				地米10mgx8d
1307911	1	男	39	神经内科三区		16	病毒性脑膜脑炎	病毒性脑膜脑炎	腰椎穿刺术	2025-08-10	10		2025-08-11				24-48小时	继发性癫痫	人疱疹病毒7型	7269		继发性癫痫，抗感染治疗	癫痫发作	阳性	无	160	有	无		12.7	0.05	17.5	阴性		170	单核型77.2%损伤	阳性	0.83	3			120		右侧侧脑室较左侧稍宽	1.左侧额颞顶枕叶广泛脑回肿胀、信号增高，并相应脑沟变窄；考虑为脑炎，请结合临床治疗后随诊复查。2.考虑右侧额叶、双侧顶叶少许脱髓鞘灶；脑实质内未见明确异常强化灶。3.附见：左侧筛窦内黏膜下囊肿。	结论：轻度背景异常脑电图，清醒期左侧前中颞可见较多量中-高幅1-2Hz δ波			甲强龙0.5x5d,甲强龙0.125x3d,甲强龙60mgx3d
1253873	1	男	15	神经内科NICU		2	病毒性脑膜炎	病毒性脑膜炎	腰椎穿刺术	2024-12-17	1		2024-12-17				48小时后	无后遗症	单纯疱疹病毒1型（HSV-1）：70序列数，人类疱疹病毒7型（HHV-7）：序列数37	37	1月前阑尾切除术			阴性	有	145	有	无		26	0.355	16.48		阴性	3	单核型66.7%	阴性	0.128	3.5			121.6		阴性	阴性				地米5mgx2d,
1300838	1	男	32	神经内科三区		9	疱疹病毒性脑膜脑炎	疱疹病毒性脑膜脑炎	腰椎穿刺术	2025-07-13	6		2025-07-13				8小时内	癫痫	人类疱疹病毒7型	1	长期睡眠不佳	抗感染	癫痫	阳性	无	175	有	无		阴性	阴性	7.6	阴性	阴性	289	单核型91.3%	阴性	0.44	2.9			122		阴性	阴性	左侧前中颞区慢波，起病时有癫痫发作			地米10mgx5d,地米5mgx3d
			26.5556																							3		呼吸道症状16人							137.944			0.751556				2
[truncated: 15 more columns]

## Sheet: 疱疹病毒1型
病案号	次数	性别	年龄	入院科别		住院天数	主要诊断疾病名称	疾病名称	手术名称	入院时间	发病至入院时间	首次腰穿距发病时间	腰穿日期首次	腰穿第二次	腰穿第三次	腰穿第四次	抗病毒开始时间（病程第X天）	出院3月mRS评分	病原学	序列数	共病	诊断	脑病症状	脑膜刺激征	颅高压症状	颅压	发热	呼吸道症状	肺部感染	CRP	PCT	白细胞介素6	乳酸	血沉	脑脊液白细胞数	单核/多核为主	蛋白定性	脑脊液蛋白	糖		脑脊液/外周血糖比值	氯	乳酸	CT	MR	EEG	评分	腰穿前用药	激素治疗
1187149	1	女	41	神经内科三区		18	病毒性脑炎	病毒性脑炎	腰椎穿刺术	2024-01-22	20		2024-01-23				8-24小时	继发性癫痫	MRI单疱脑炎可能，临床癫痫发作			血EB病毒阳性		阴性	有	250	有	无		7.8	阴性	16.59	2.34		235	单核型96.6%	阳性	0.599	2.73			115.1		右侧顶枕颞岛叶、右侧胼胝体压部大片状低密度影，结合病史考虑病毒性脑炎可能	右侧颞叶、岛叶、额叶扣带回和顶枕叶所见，考虑病毒性（单纯疱疹性病毒？）脑炎，请结合临床及实验室检查				地米10mgx5d,5mgx3d
1194587	1	男	50	神经内科三区		12	病毒性脑炎	病毒性脑炎	腰椎穿刺术	2024-03-06	10		2024-03-07				48小时后		HSM-1抗体阳性合并甲状腺术后甲减、代谢性脑病					阴性	无	100	无	无		阴性	阴性				20	单核型100%	弱阳性	0.514	3.44			125.6		代谢性脑病？Fahr?	代谢性脑病？Fahr?
1192923	1	男	31	神经内科NICU		26	疱疹病毒性脑炎	疱疹病毒性脑炎	腰椎穿刺术	2024-02-28	9		2024-02-28				8小时内	继发性癫痫	人类疱疹病毒I型，双肺炎症	127385	此次合并肺部感染，抗感染治疗，2022年甲状腺癌手术，甲减服药		癫痫持续状态，言语错乱	阳性	有	270	有	有		阴性	0.062	15.47	3.53		182	单核型95.6%	阳性	0.816	3.74			109.1，血氯89.7，比值正常		阳性双侧岛叶及右侧颞叶低密度灶伴右侧侧脑室受压变窄，性质待定，脑炎？	双侧额颞岛叶、右侧丘脑异常信号影，考虑病毒性脑炎，单纯疱疹病毒？请结合临床及实验室检查；SWI示右侧岛叶低信号影，提示微出血。MRA\MRV阴性				地米10mg
1200208	1	男	46	神经内科NICU		20	疱疹病毒性脑炎	疱疹病毒性脑炎	腰椎穿刺术	2024-04-02	1		2024-04-02				8小时内	复诊无特殊	巨细胞病毒IgM阳性，口唇疱疹		肺部感染，抗感染治疗		精神行为异常，言语错乱，记忆力减退，计算力下降，上肢肌力5-级	阳性	无	120	无	有		7.58	0.081	9.25	4.17		44	单核型95.4%	阳性	0.579	3.7			120.7		阴性	阴性		【蒙特利尔认知评估量表】总分24分。已有认知功能损害。【简易智力状态检查量表】总分29分，正常
1201320	2	女	77	神经内科三区		13	疱疹病毒性脑炎	疱疹病毒性脑炎	腰椎穿刺术	2024-06-27	2		2024-06-28				48小时后	原有记忆力差	人类疱疹病毒I型	10	糖尿病，肺部感染，轻度贫血，脑小血管病3级，AD	既往AD认知损害		阴性	无	125	有	有		8.84					3	单核型66.7%	阴性	0.239	5.81糖尿病			124.8		脑白质病变
1045170	2	女	31	神经内科一区		14	疱疹病毒性脑膜脑炎	疱疹病毒性脑膜脑炎	腰椎穿刺术	2024-01-25	7		2024-01-25				8小时内	无后遗症	人疱疹病毒（+）					阴性	有	295	有	有		阴性	0.051				243	单核型95.9%	阳性	1.056	3.26			119.6		阴性	阴性	正常	MMSE、MoCA均正常	头孢曲松，阿昔洛韦
959016	6	女	75	神经内科二区		11	病毒性脑炎	病毒性脑炎	腰椎穿刺术	2025-08-11	4		2025-08-13				48小时后	无后遗症，原有抑郁症、精神障碍等疾病	人疱疹病毒1型，人腺病毒C型（+），		既往抑郁症、精神疾病、高血压			阴性	无	155	无	无		13.4	阴性	22.4			2	单核型50%	阴性	0.28	3.3			126			双侧额顶颞叶及基底节区多发缺血灶及梗塞灶；脑白质病变，Fazekas 2级；老年脑。基本同前
1253873	1	男	15	神经内科NICU		2	病毒性脑膜炎	病毒性脑膜炎	腰椎穿刺术	2024-12-17	1		2024-12-17				48小时后	无后遗症	单纯疱疹病毒1型（HSV-1）：70序列数，人类疱疹病毒7型（HHV-7）：序列数37	70	1月前阑尾切除术			阴性	有	145	有	无		26	0.355	16.48		阴性	3	单核型66.7%	阴性	0.128	3.5			121.6		阴性	阴性				地米5mgx2d,
1297966	1	男	28	龙华神经内科		7	病毒性脑脊髓膜炎	病毒性脑脊髓膜炎	腰椎穿刺术	2025-07-01	15		2025-07-02				24-48小时	无后遗症	人类疱疹病毒1型		高血压			阴性	有	220	有	无		阴性	阴性	阴性	阴性	阴性	8	单核型100%	阴性	0.44	4.16			125.72	1.8	阴性	阴性				地米10mgx6d
1090527	2	女	32	康复医学科		8	疱疹病毒性脑膜炎	疱疹病毒性脑膜炎	偏瘫肢体综合训练	2022-08-18	4		2022-08-18		此次出现癫痫、肺部感染、气管切开、颅内出血。3月后转归：认知力稍下降，下肢肌力5-级		48小时后	产后病毒性脑炎	单纯疱疹病毒 序列数 1182，人类疱疹病毒1型 1139	1139	产褥期			阳性	有	＞330	有	是		5.53	0.05				560	单核型85%	阳性	1.395	3.18			122		阳性	1.双侧额叶扣带回、颞叶、岛叶、右侧额顶叶、大脑脚广泛病灶，性质待定，脑炎？请结合临床相关检查；2.头颅MRA未见明显异常。3.头颅MRV未见明显异常。			舒普深
			42.6																							1									130			0.6046				2
[truncated: 20 more columns]

## Sheet: 疱疹病毒2型 
病案号	次数	性别	年龄	入院科别		住院天数	主要诊断疾病名称	疾病名称	手术名称	入院时间	发病至入院时间	首次腰穿距发病时间	腰穿日期首次	腰穿第二次	腰穿第三次	腰穿第四次	抗病毒开始时间（病程第X天）	出院3月mRS评分	病原学	序列数	既往疱疹感染史	共病	诊断	脑病症状	脑膜刺激征	颅高压症状	颅压	发热	呼吸道症状	肺部感染	CRP	PCT	白细胞介素6	乳酸	血沉	脑脊液白细胞数	单核/多核为主	蛋白定性	脑脊液蛋白	糖		脑脊液/外周血糖比值	氯	乳酸	CT	MR	EEG	评分	腰穿前用药
993785	3	女	27	神经内科三区		8	病毒性脑炎	病毒性脑炎	腰椎穿刺术	2022-01-22	2		2022-01-23	2022-01-27			8-24小时	无特殊	HSV2	3412	2月前外阴疱疹感染 HSV-2阳性				阴性	有	200	有	否		阴性					775	单核96.5%	阳性	0.68	2.09			120.3		阴性	阴性	阴性	【简易智力状态检查量表】总分27分，正常。【蒙特尔认知评估量表】总分28分，正常	无
617771	2	女	50	神经内科一区		12	疱疹病毒性脑膜炎	疱疹病毒性脑膜炎	腰椎穿刺术	2022-07-29	3		2022-07-29				24-48小时	无后遗症	单纯疱疹病毒2型（HSV-2），EB病毒阳性						阴性	有	285	有	无		阴性	阴性	阴性	阴性	阴性	251	单核型99.2%	阳性	0.625	3.51			121		阴性	阴性	阴性
1222032	1	男	29	龙华神经内科		3	疱疹病毒性脑膜炎	疱疹病毒性脑膜炎	腰椎穿刺术	2024-07-16	1		2024-07-16				8小时内		人类疱疹病毒2型		5月前人疱疹病毒2型，未规范诊治				阳性	有	310	有	无		阴性	0.091	9.203			171	单核型94.2%	阳性	0.911	4.24			124.2	2.84	阴性	阴性
1045170	2	女	31	神经内科一区		14	疱疹病毒性脑膜脑炎	疱疹病毒性脑膜脑炎	腰椎穿刺术	2024-01-25	7		2024-01-25				8小时内	无后遗症	人疱疹病毒（+）						阴性	有	295	有	有		阴性	0.051				243	单核型95.9%	阳性	1.056	3.26			119.6		阴性	阴性	正常	MMSE、MoCA均正常	头孢曲松，阿昔洛韦
293831	2	女	53	消化内科一区		23	病毒性脑炎	病毒性脑炎	骨髓活组织检查	2022-08-30	4		2022-08-31	2022-09-17			48小时后	无特殊	单纯疱疹病毒2型（HSV-2），疱疹病毒4型	2415（67.84%)；人疱疹病毒4型（EBV）,检出序列（相对丰度）8（0.22%)		病毒性脑炎（HSV-2型感染）		阴性	有		170	是	否							244	单核96.4	阳性	0.465	4.11			119.8			右侧内侧颞叶(包括岛叶、海马区）异常信号灶，拟脑炎可能
			38																																	336.8			0.7474	1			2
[truncated: 21 more columns]

## Sheet: 疱疹病毒4型（EBV）
病案号	次数	性别	年龄	入院科别		住院天数	主要诊断疾病名称	疾病名称	手术名称	入院时间	发病至入院时间	首次腰穿距发病时间	腰穿日期首次	腰穿第二次	腰穿第三次	腰穿第四次	抗病毒开始时间（病程第X天）	出院3月mRS评分	病原学	序列数	共病	诊断	脑病症状	脑膜刺激征	颅高压症状	颅压	发热	呼吸道症状	肺部感染	CRP	PCT	白细胞介素6	乳酸	血沉	脑脊液白细胞数	单核/多核为主	蛋白定性	脑脊液蛋白	糖		脑脊液/外周血糖比值	氯	乳酸	CT	MR	EEG	评分	腰穿前用药	激素治疗
1139397	1	女	57	神经内科一区		32	病毒性脑炎	病毒性脑炎	腰椎穿刺术	2023-12-17	2	48小时后	2023-12-18	2023-12-25	2023-12-29	2024-01-05	8-24小时	继发性癫痫，原有认知减退，怕金色综合征	人类疱疹病毒4型（EBV）	53008条	脑梗死，痛风，8月前大脑镰脑膜瘤手术，术后继发性癫痫	病毒性脑炎	是	阴性	无	140	否	否							45	单核100	阳性	0.523	2.47			125.3		结合病史考虑右侧额顶叶术后改变，右侧额叶软化灶较前范围增大。双侧基底节及半卵圆中心梗死后遗改变可能。老年脑。大致同前。请结合临床。	1.右侧额部术后改变，术区软化灶及少许出血可能，周围水肿带，请结合临床。2.双侧额顶叶、基底节区及脑桥多发缺血灶及腔梗灶，部分较前范围增大；脑白质病变，较前加重。老年脑，大致同前。3.右侧基底节陈旧性小出血灶。4.右侧部分胚胎型大脑后动脉，双侧大脑后动脉显影浅	异常脑电图。1清醒期双侧前额、额、前颞区可见较多量中幅5~7Hzθ活动中-高幅2.5-3.5Hzδ波及活动，双侧不同步。2睡眠期可见双侧前中颞区少量尖波及尖慢综合波发放，左侧前中颞为明显。睡眠背景欠佳	认知损害	无	地米10mgx8,地米5mgx5,甲泼尼龙20mgx7
1177201	1	女	49	神经内科NICU		10	病毒性脑膜炎	病毒性脑膜炎	腰椎穿刺术	2023-12-04	6		2023-12-04				8小时内		人疱疹病毒4型		口唇疱疹	病毒性脑膜炎		阳性	有	280	是	否	双侧少许胸腔积液，头曲抗感染	55.19	0.337	20.9	1.6		78	单核64.1	弱阳性	0.326	2.81			119		阴性			无	无	地米10mgx6
293831	2	女	53	消化内科一区		23	病毒性脑炎	病毒性脑炎	骨髓活组织检查	2022-08-30	4		2022-08-31	2022-09-17			48小时后	无特殊	单纯疱疹病毒2型（HSV-2），疱疹病毒4型	2415（67.84%)；人疱疹病毒4型（EBV）,检出序列（相对丰度）8（0.22%)		病毒性脑炎（HSV-2型感染）		阴性	有	170	是	否							244	单核96.4	阳性	0.465	4.11			119.8			右侧内侧颞叶(包括岛叶、海马区）异常信号灶，拟脑炎可能2型所致				地塞米松10mg-5mg
603406	6	男	57	神经内科NICU		20	病毒性脑炎	病毒性脑炎	腰椎穿刺术	2022-12-22	1		2022-12-23				8-24小时，合并肺部感染，抗感染治疗	继发性癫痫	人类疱疹病毒4型（EBV）	1	脑梗死、脑出血、高血压病、继发性癫痫、皮肌炎（抗SAE1抗体相关）、ANCA相关性血管炎待排	继发性癫痫，病毒性脑炎	继发性癫痫意识模糊、违拗、大喊大叫	阴性	无	160	是	是	是	14.81	2.99	278.5	3.41		1		阴性	0.199	3.39			103.2			无脑炎表现				一次，合并肺部感染
617771	2	女	50	神经内科一区		12	疱疹病毒性脑膜炎	疱疹病毒性脑膜炎	腰椎穿刺术	2022-07-29	3						8-24小时	无特殊	单纯疱疹病毒(Ⅰ+Ⅱ)IgM >3.50，单纯疱疹病毒2型（HSV-2），EB病毒阳性			单纯疱疹病毒性脑膜炎		阳性	有	285	有	否		阴性	阴性	阴性		阴性	251	单核型99.2%	阳性	0.625	3.51			121		阴性	阴性	阴性		阿昔洛韦	拒绝未用
1025044	2	女	27	感染内科一区		16	疱疹病毒性脑膜炎	疱疹病毒性脑膜炎	腰椎穿刺术	2021-08-24	9		2021-08-24				8小时内	治愈	人疱疹病毒4型（EBV）	2	1月余前泌尿系感染			阴性	无	148	有	否		阴性	0.06				120	单核型99.2%	阳性	0.42	1.78			114.5		阴性	阴性				地米10mg
1181267	1	女	27	龙华神经内科		8	疱疹病毒性脑膜炎	疱疹病毒性脑膜炎	腰椎穿刺术	2023-12-25	6		2023-12-25				24-48小时	无特殊	EB病毒	10	右侧口角疱疹			阴性	无	210	有	无		阴性	阴性	阴性	阴性	阴性	313	单核型99.2%	阳性	1.11	3.13			126.16	2.7	阴性	阴性				地米10mg
1014582	2	男	47	心血管内科三区		8	病毒性脑炎	病毒性脑炎	腰椎穿刺术	2024-01-12	7		2024-01-15				1.15心内转入入院48小时后抗病毒	继发性癫痫,认知轻度减退	巨细胞病毒、EB病毒、HSV-2阳性，nGS阴性	HSV1序列35				阴性	无	200	无	有		阴性	阴性	阴性	阴性	阴性	37	单核型100%	阴性	0.34	3.52			122.3		阴性	阴性				地米10mgx2d,甲强龙0.5x3d
774423	2	女	62	皮肤科		25	带状疱疹脑膜炎	带状疱疹脑膜炎	腰椎穿刺术	2024-03-21	12		2024/4/4,4月1日皮肤转神内				8小时内	左耳听力减退	EB病毒		进行性全身性硬皮病5年，规律服用甲氨喋呤	左耳面部疱疹	左耳听力减退	阴性	无	70	无	无		阴性				39	27	单核型37%有损伤	弱阳性	0.567	3.79			119.5		阴性	阴性				地米5mg4天
1256711		男	27	龙华神经内科		9		病毒性脑膜炎	腰椎穿刺术	2024-12-29	7		2024-12-30	2025-01-04			24-48小时	无后遗症	疱疹病毒4型、7型					阴性	有	＞330	有	无		24.36	阴性	14.19		31	477	单核型59.6%	阳性	1.095	4.2			119.46	3.08	阴性	左侧颞叶（海马为主）、左侧基底节区、双侧岛叶、双侧额顶叶侧脑室外白质多发异常信号，以左侧为主，考虑脑炎，请结合临床				地米10mgx7d
1305385	1	男	33	神经内科一区		4	病毒性脑炎	病毒性脑炎	腰椎穿刺术	2025-07-31	4		2025-08-01				24-48小时		人疱疹病毒4型	30	弥漫大B细胞淋巴瘤，前颅窝底筛骨鸡冠右侧见迂曲杂乱血管影，考虑血管畸形动静脉瘘可能大	HIV感染可能		阴性	无	125	有	无		阴性	0.06	14.5	阴性		26	单核型96.1%	阳性	1.46	1.9			119		阴性	阴性
1294310	1	男	24	神经内科NICU		26	疱疹病毒性脑炎	疱疹病毒性脑炎	呼吸机治疗[大于等于96小时]	2025-06-15	6		2025-06-19				8-24小时	癫痫持续状态、重症肺炎呼吸衰竭、气管插管	人类疱疹病毒4型（EBV）	775		抗感染，肺炎	癫痫持续状态、重症肺炎呼吸衰竭、气管插管	阴性	无	180	有	无		29.1	0.08	122	2.92		29	单核型65.5%	阴性	0.34	4.1			127		阴性	双侧额颞岛叶皮层下、双侧海马旁回异常信号，考虑边缘性脑炎/病毒性脑炎可能，请结合临床及进一步检查	轻-中度背景异常脑电图；清醒期可见右侧前中颞区少量尖波及尖波发放；睡眠期可见右侧前额、额、中央、前中颞区较多量尖波及尖慢波间隔1S周期性发放；及双侧前、中颞区尖波及尖慢波不同步发放	2025年8月MMSE26分，MoCA19分		甲强龙冲击后0.125维持12天
1293913	1	女	26	神经内科三区		12	带状疱疹脑炎	带状疱疹脑炎	腰椎穿刺术	2025-06-13	7		2025-06-13				8小时内	无	人类疱疹病毒3型（VZV），人类疱疹病毒4型（EBV型）,	2型215,4型3	长期睡眠不佳，卵圆孔未闭。无肺部感染，但用了抗生素			阴性	有	250	有	无		阴性					481	单核型99%	阳性	1.08	2.3			121		阴性	阴性				地米10mgx5d,地米5mgx4d
1302162	1	男	62	神经内科三区		13	带状疱疹性脑膜脑炎	带状疱疹性脑膜脑炎	腰椎穿刺术	2025-07-18	30		2025-07-18				8小时内	认知损害	人类疱疹病毒3型559条，人类疱疹病毒4型7条	3型559,4型7	睡眠不佳	肺部感染，抗感染治疗	认知损害	阳性	有	＞330	有	无		阴性	阴性	18.4	2.83	阴性	110	单核型98%	阳性	0.8	3.7			114，血氯94，比值正常		阴性	双侧额叶散在点状FLAIR高信号影，脱髓鞘灶可能		【蒙特利尔认知评估量表】16分，已有认知功能损害。【简易智力状态检查量表】16分，认知功能受损。		地米10mgx5d,地米5mgx4d
961438	4	男	69	神经内科NICU		26	自体免疫性脑炎	自体免疫性脑炎	腰椎穿刺术	2024-10-17	30		2024-10-17				8小时内	肌力减退，言语功能障碍、癫痫、气管插管	EBV病毒	外院10月9日7条	气管哮喘、慢性阻塞性肺疾病		肌力减退，言语功能障碍、癫痫、气管插管	阳性	无	180	有	无		21.4.	0.088	阴性	2.21		956	单核型88%	阳性	1.4	3.6			122			双侧颞顶枕叶皮层多发对称性异常信号，需考虑病毒性脑炎可能，克雅病待排				地米10mgx4d,甲强龙冲击逐渐减量
																								阳性4		2									213			0.716667	3			7
[truncated: 20 more columns]

## Sheet: Sheet3
	特征	N（%）			实验室特点	N（%）		GOS score	Outcomes category	Description
	女性				脑脊液压力（mmH20）,中位数（四分位数间距）			1	Death	-
	年龄，中位数（四份位数间距）				脑脊液白细胞（x10^6 cells/L）,中位数（四分位数间距）			2	Vegetative state	Unconscious with basic physiological functions preserved
	基础疾病				脑脊液蛋白（0.15-0.45mg/dl）,中位数（四分位数间距）			3	Severe disability	Dependent on others for daily living
	免疫抑制剂				脑脊液糖（2.5-4.5mg/dl）,中位数（四分位数间距）			4	Moderate disability	Independent living with functional limitations
	从神经系统症状出现起的时间，天数，均值±标准差				脑脊液氯（2.5-4.5mg/dl）,中位数（四分位数间距）			5	Good recovery	No disability or only minor disability
	从神经系统症状开始到腰椎穿刺的时间，天数，均值±标准差				细菌培养阴性
	从神经系统症状开始到就诊的时间，天数，均值±标准差				异常脑电图
	发热				异常MRI
	头痛				慢性缺血
	呕吐				炎性水肿
	皮肤疱疹				异常磁共振信号
	人格改变				脑出血
	言语障碍				阿昔洛韦/伐昔洛韦经验性治疗
	意识障碍				激素疗法
	颅神经损害				免疫球蛋白
	抽搐				出院3月神经后遗症
	脑膜刺激征				死亡
					病毒序列数
	治疗和预后	N（%）（中位数，四分位数间距）
	住院时间
	症状出现至入院的时间				不同疱疹病毒例数	N（%）
	抗病毒治疗				HSV1
	激素治疗				HSV2
	免疫球蛋白治疗				HSV3
	出院时GOS＜5				HSV4
	出院1月GOS＜5				HSV5
	出院3月GOS＜5				HSV6
					HSV7
					HSV8
